# Supplementary material for: Ancestry Informative Marker Set for Han Chinese Population
Source: G3 (Bethesda). 2012 Mar 1;2(3):339–41. doi: 10.1534/g3.112.001941 (PMC3291503; doi:10.1534/g3.112.001941)
Supplement: Supporting Information [file supp_2.3.339_TableS1.xlsx]

## Sheet: Sheet1
chr	snp	pos	Ia	Reference Allele	N-Han Frequency	S-Han Frequency
19	rs393412	53285853	0.0132111	A	0.3344	0.1096
1	rs10798810	31049149	0.0095602	A	0.4784	0.7162
10	rs2944533	132842492	0.00905241	A	0.4383	0.223
5	rs2087436	92250618	0.00897442	C	0.2346	0.4527
2	rs6714053	75416052	0.00870524	A	0.1107	0.2917
10	rs548216	78616033	0.00856422	G	0.3241	0.1486
1	rs4844614	205941798	0.0083268	T	0.4688	0.2569
5	rs10070001	71780420	0.00818303	G	0.3679	0.5822
6	rs946351	11001106	0.00790295	G	0.4214	0.2162
2	rs17010141	30828079	0.00751006	C	0.2799	0.1216
1	rs11203252	18196497	0.00737971	C	0.3994	0.2055
9	rs4557782	38694680	0.00733489	C	0.2716	0.4662
10	rs1929677	121852395	0.00725432	T	0.3827	0.1918
5	rs316598	2417626	0.00700833	T	0.3899	0.2083
3	rs817797	173213755	0.00694238	C	0.2809	0.1164
6	rs1150790	37288501	0.00692654	A	0.06173	0.2027
12	rs3761863	39044919	0.00684972	C	0.3889	0.5878
15	rs16946593	90580922	0.006799	G	0.1019	0.2571
3	rs9832895	38636537	0.00679066	C	0.3094	0.5068
10	rs1909684	2956418	0.00677898	A	0.327	0.1575
20	rs6082455	21500504	0.00675981	G	0.3735	0.5608
5	rs329174	125160022	0.00671998	A	0.3385	0.5203
6	rs11758426	34611316	0.00667129	G	0.179	0.05405
5	rs456304	143278239	0.00666142	G	0.4414	0.25
9	rs7859816	128709377	0.0066478	G	0.2623	0.1081
1	rs4654355	29666866	0.00664578	A	0.2685	0.1149
11	rs4468326	16997610	0.00660115	A	0.3727	0.5743
4	rs9991484	176995002	0.00654578	C	0.3634	0.1892
17	rs10521277	14463676	0.00649984	A	0.2578	0.4452
10	rs10829429	130256204	0.00638762	T	0.2112	0.3851
13	rs11839186	33691545	0.00638421	C	0.481	0.6781
11	rs7395662	48475469	0.00633274	A	0.4167	0.6081
10	rs10749041	112408768	0.00629338	C	0.2401	0.1014
22	rs5758756	41214941	0.00629172	A	0.2255	0.3971
11	rs1467459	32199282	0.00627843	T	0.287	0.137
16	rs2247011	24200339	0.00625919	G	0.1265	0.277
9	rs10121560	78727691	0.00625781	G	0.2215	0.08696
11	rs10458884	20222798	0.00625587	T	0.4043	0.5878
22	rs13447270	17881363	0.00624263	C	0.2174	0.3889
1	rs7523543	25059303	0.00619539	G	0.2778	0.4595
3	rs9864154	43222757	0.00611798	C	0.2313	0.4054
12	rs11111254	101283396	0.0061176	C	0.2037	0.07432
2	rs4281898	227563737	0.00606988	A	0.3885	0.5694
10	rs11255332	7830900	0.00605913	T	0.3944	0.5878
18	rs12457620	64152547	0.00605736	C	0.3758	0.1986
22	rs9613768	27732832	0.00598157	T	0.3241	0.5135
11	rs297517	120799570	0.00598008	G	0.3488	0.1824
5	rs2135330	40637966	0.00594127	C	0.3604	0.5479
11	rs3741034	10554971	0.0059243	A	0.2185	0.3968
7	rs12671406	144337025	0.00585045	A	0.4589	0.2808
18	rs17501715	909307	0.00581443	T	0.1739	0.3333
6	rs9446311	71716954	0.00580446	T	0.4969	0.3194
2	rs1529404	16103905	0.00579644	G	0.2809	0.1284
13	rs2065984	33712887	0.00573243	A	0.4969	0.3108
6	rs1387907	124276058	0.00572818	A	0.3696	0.5541
16	rs7197420	86933981	0.00569457	A	0.3766	0.2162
12	rs17045250	77307043	0.00563296	G	0.1084	0.25
7	rs844684	71132933	0.00561555	C	0.3488	0.527
20	rs6037660	374433	0.00561534	C	0.1304	0.277
6	rs2253907	31444849	0.00559331	C	0.4623	0.2945
17	rs8065144	71471452	0.00558579	G	0.2716	0.1351
5	rs6451372	38200965	0.00558579	G	0.2716	0.1284
9	rs7872794	22336105	0.00556687	G	0.2253	0.08784
22	rs6518752	30329127	0.00553872	A	0.3086	0.1554
12	rs12824925	121368594	0.00552331	T	0.2685	0.4452
13	rs17305480	19936647	0.00551656	C	0.261	0.1164
17	rs11079162	50770849	0.00551231	G	0.3969	0.5822
20	rs237459	47465037	0.00550397	C	0.3846	0.5704
5	rs10515518	142237775	0.00550396	A	0.2284	0.3919
21	rs2838738	45168854	0.00549961	A	0.4503	0.6284
1	rs821663	230187845	0.00547912	T	0.5	0.3243
17	rs17246714	27089201	0.00546823	G	0.05625	0.1689
17	rs1049620	44836513	0.00544974	C	0.3829	0.5541
2	rs4954599	136753856	0.00543065	A	0.2152	0.375
1	rs10489573	18557789	0.00542604	T	0.1698	0.06081
1	rs10873853	87752350	0.00541955	T	0.1944	0.07432
15	rs17238192	53302238	0.00541736	T	0.2466	0.1042
12	rs10774915	116333250	0.00538292	T	0.1211	0.2569
11	rs623143	17964952	0.00536947	C	0.2975	0.1486
5	rs13181561	138831089	0.00535124	A	0.4845	0.3108
4	rs12503381	32079740	0.00533793	G	0.3025	0.4797
8	rs2891779	124625014	0.00532589	A	0.179	0.06757
12	rs7954395	21619527	0.00532297	G	0.1274	0.2643
16	rs9922494	76890222	0.00529945	C	0.1605	0.3243
20	rs2664581	43237936	0.00529287	C	0.2567	0.1231
12	rs1833211	96315140	0.00528161	T	0.1957	0.07432
4	rs6812005	30420872	0.00525867	G	0.3519	0.1892
5	rs162907	131608051	0.0052465	A	0.4099	0.5878
7	rs2299542	126573092	0.00524503	A	0.3125	0.4857
7	rs17146516	123384357	0.00522851	G	0.4304	0.2603
1	rs3117048	22217680	0.00521895	A	0.4444	0.6181
3	rs16839679	134031335	0.00521834	A	0.3975	0.5743
11	rs3824894	44892047	0.00520858	T	0.2205	0.09459
1	rs3795326	158732980	0.00520726	G	0.2391	0.1081
10	rs11001272	76493170	0.00520673	A	0.2747	0.1351
9	rs913987	129668960	0.00519317	T	0.1914	0.07432
13	rs4148440	94696429	0.00519278	C	0.4395	0.6096
14	rs8011441	55370127	0.00518459	T	0.4043	0.25
8	rs4737838	68583031	0.00517903	C	0.3364	0.5203
8	rs7821090	3448905	0.00517127	G	0.1988	0.07534
12	rs2054902	47011045	0.00513865	G	0.3665	0.5411
5	rs2278493	176247040	0.00510545	T	0.2901	0.4521
5	rs6889533	67129082	0.00509116	A	0.2932	0.1486
3	rs10936611	171290808	0.00508984	C	0.2809	0.1389
6	rs9365729	164910428	0.00507298	C	0.4506	0.2905
13	rs11070048	92622674	0.00505877	C	0.1719	0.06944
17	rs11655149	46770059	0.00505506	C	0.3726	0.2095
10	rs7082842	125501910	0.00503689	T	0.2484	0.4178
5	rs10044342	88214439	0.00502179	C	0.179	0.06757
16	rs4785162	47715004	0.00501266	T	0.3994	0.5704
7	rs2891730	104058329	0.00501039	C	0.3734	0.2132
15	rs1983033	69696544	0.00498715	A	0.3301	0.5
16	rs4442847	75024477	0.0049834	A	0.3719	0.5541
9	rs329209	86997967	0.00497398	T	0.466	0.6284
10	rs10508938	52887821	0.00496751	C	0.06522	0.1831
11	rs3741410	48125240	0.00496704	G	0.118	0.2466
9	rs4742781	97685495	0.00496102	A	0.06051	0.1689
15	rs1519820	76364262	0.00495577	A	0.06211	0.1712
22	rs13433634	19291189	0.00495127	C	0.1519	0.2905
12	rs11613092	117377631	0.00494997	T	0.1574	0.05405
10	rs1441734	90706817	0.00494997	G	0.1605	0.05405
13	rs9557318	99310108	0.00493927	A	0.4545	0.2838
11	rs19039	85680693	0.00493157	G	0.1603	0.05479
3	rs3774601	53797933	0.00492714	A	0.1667	0.3125
10	rs11008222	31082500	0.00492017	A	0.25	0.1149
12	rs1463739	39245441	0.00491308	G	0.2075	0.3649
10	rs10508697	25829102	0.00491227	T	0.108	0.2432
6	rs7738581	8993001	0.00490028	T	0.3161	0.1781
17	rs8070953	69983674	0.00487658	T	0.4161	0.5811
12	rs12812172	24040684	0.00487609	G	0.1615	0.3082
15	rs4778192	25753656	0.00486665	T	0.4844	0.3194
20	rs4814138	1266261	0.00486605	G	0.3292	0.1757
4	rs1396538	121328184	0.00486034	A	0.3711	0.5479
5	rs254738	86039926	0.00485032	C	0.2325	0.3857
13	rs10507301	21507538	0.00482737	T	0.06173	0.1757
16	rs247878	83152855	0.00482256	C	0.4041	0.2431
9	rs7864580	85001962	0.00481899	A	0.2453	0.1149
13	rs9521853	110035261	0.00481794	C	0.5	0.3378
1	rs172235	186726999	0.00481794	A	0.4969	0.3446
7	rs7802503	52229284	0.00479426	A	0.06962	0.1781
15	rs572528	51759776	0.00478844	A	0.3457	0.5068
10	rs2453	6509679	0.00478839	T	0.1719	0.06081
13	rs3861143	79388603	0.00478668	A	0.2876	0.4577
22	rs4823100	42629590	0.00478363	C	0.2994	0.1575
7	rs12154895	8355025	0.00478209	T	0.2174	0.1081
1	rs17348602	165409446	0.00477825	T	0.1551	0.06757
13	rs2073995	31711256	0.00476997	C	0.1759	0.3176
6	rs12663022	150484629	0.00476177	T	0.1204	0.2534
19	rs12460985	50382729	0.00474837	C	0.2901	0.4527
6	rs3804500	52459562	0.00473702	T	0.3106	0.1757
1	rs7537401	74013836	0.00473702	T	0.3043	0.1689
1	rs10493186	56093662	0.00473389	G	0.3889	0.5541
11	rs4755436	36093488	0.00472908	G	0.3796	0.2297
10	rs1248889	79369294	0.00472747	G	0.3951	0.2365
21	rs1663501	27141178	0.00472473	A	0.3526	0.5068
11	rs10897760	80556653	0.00472189	T	0.2191	0.3784
21	rs2827054	22104937	0.00471838	G	0.1975	0.08108
6	rs9396712	16926604	0.00469857	C	0.4503	0.2838
1	rs1166923	207027499	0.00469624	T	0.3395	0.1892
20	rs6049811	24537790	0.00469128	G	0.2253	0.1081
2	rs3100612	232615536	0.00468427	A	0.1219	0.25
13	rs2810442	75639902	0.00468134	G	0.3117	0.1689
8	rs4738183	72996074	0.00467941	G	0.1321	0.2606
13	rs913693	76172820	0.00467484	T	0.4219	0.2708
6	rs928008	158115683	0.00464458	A	0.3735	0.2162
15	rs12185122	24783688	0.00464238	G	0.4012	0.2432
17	rs238239	4797326	0.0046403	C	0.1111	0.2365
12	rs11063582	5239854	0.0046403	T	0.1111	0.2365
12	rs708822	114737263	0.00462486	A	0.225	0.1042
2	rs4952672	43276061	0.00461821	G	0.1835	0.3243
1	rs10910665	231361905	0.00460976	T	0.1839	0.07042
20	rs6128112	55645259	0.0045988	T	0.2089	0.3542
4	rs1498020	125877945	0.00459659	A	0.275	0.15
11	rs667897	59693555	0.00458771	G	0.2654	0.4122
5	rs2282810	149532892	0.0045874	T	0.4255	0.5845
13	rs1407982	42178445	0.00458266	A	0.1335	0.2708
5	rs389870	31749959	0.00457112	A	0.3467	0.5069
8	rs2410611	19292641	0.00456665	C	0.2963	0.1622
22	rs715589	28073779	0.0045593	T	0.3025	0.4662
17	rs613229	8820505	0.00454555	C	0.1759	0.3311
12	rs768257	113010872	0.00453913	A	0.2188	0.3716
7	rs174923	29820850	0.00453804	C	0.4581	0.2905
8	rs6473393	83989256	0.00453398	G	0.1391	0.2754
19	rs643786	55547761	0.00453351	G	0.3613	0.2143
2	rs4852100	240236764	0.00452913	A	0.4068	0.25
6	rs12524967	49695186	0.00452407	C	0.4441	0.2838
6	rs11968166	42033282	0.00451837	A	0.284	0.4452
9	rs2242104	2630492	0.00451776	A	0.3935	0.2361
9	rs17663620	77520871	0.00449066	A	0.2068	0.09459
13	rs919165	48291297	0.00449053	T	0.3673	0.527
2	rs2380920	141470624	0.00447343	C	0.4936	0.3288
6	rs17135727	2731562	0.00447296	T	0.108	0.2297
5	rs389333	125231179	0.00446835	C	0.2315	0.3784
1	rs10926744	240686448	0.00446787	T	0.2747	0.1419
7	rs324666	136377991	0.00446242	G	0.2152	0.3643
2	rs1862069	169641987	0.0044603	G	0.4344	0.277
2	rs12233132	25182207	0.00446025	C	0.1327	0.25
14	rs10147611	53304503	0.00445796	A	0.2437	0.3919
1	rs12038587	90370609	0.00445689	G	0.4444	0.6081
22	rs11089481	29618769	0.00445689	A	0.4506	0.6014
6	rs2051542	26216147	0.00445689	A	0.4506	0.6014
1	rs10789050	57856750	0.00445689	G	0.4475	0.6081
16	rs7186041	48051004	0.00445452	T	0.3065	0.4653
13	rs1323964	111722590	0.00445391	G	0.4068	0.2568
2	rs1053096	100979047	0.0044538	C	0.3782	0.5379
13	rs12872080	102374821	0.00445095	A	0.06688	0.1667
17	rs10491120	32062557	0.00444324	G	0.08385	0.2027
3	rs2062278	47391765	0.00442201	G	0.4938	0.6486
15	rs11631518	54228652	0.00440219	A	0.3364	0.4865
8	rs620643	103181593	0.00440191	T	0.4781	0.637
5	rs4705493	113576299	0.00439853	T	0.1832	0.07432
19	rs12461941	42676490	0.00439574	A	0.05844	0.1549
1	rs11265297	158157083	0.00439368	C	0.2068	0.3514
6	rs9371028	10127069	0.00439079	A	0.1699	0.06522
8	rs2467713	25580217	0.00438686	G	0.2593	0.1284
2	rs7569317	203236224	0.00438391	T	0.2656	0.4189
8	rs12677436	53916301	0.00438387	T	0.09259	0.2123
1	rs10802440	244941498	0.00438204	T	0.4367	0.589
3	rs951015	24028796	0.00438082	C	0.264	0.1438
4	rs3775182	87198607	0.00436599	T	0.1592	0.2899
17	rs11657917	50273325	0.00436514	T	0.09748	0.2095
7	rs11983563	3901435	0.00436489	G	0.09259	0.2027
1	rs12409611	88746060	0.00436465	C	0.2981	0.1622
7	rs1860160	51282809	0.00436195	G	0.0528	0.1408
13	rs7986087	94713746	0.0043528	T	0.1543	0.2838
2	rs4075511	18107015	0.00435132	A	0.4079	0.2536
7	rs7798970	89474160	0.00433446	A	0.3	0.4595
15	rs12900257	20335459	0.00432873	G	0.3861	0.5405
15	rs12904751	52772402	0.00432834	T	0.3459	0.2113
6	rs274433	104880649	0.00432733	G	0.4596	0.3082
4	rs6818461	187858275	0.00432697	G	0.2185	0.363
2	rs1433531	118362671	0.00432554	C	0.4599	0.6149
9	rs11792703	131676422	0.00432364	C	0.2215	0.1096
6	rs9392500	3440198	0.00432033	A	0.4161	0.5743
5	rs153417	153708130	0.00431223	G	0.2222	0.3716
5	rs2918268	148586949	0.00430795	A	0.4537	0.2905
4	rs3114040	127716986	0.0043031	A	0.4877	0.3378
11	rs1559760	25320808	0.00430234	C	0.1646	0.0625
21	rs232381	21644860	0.00429885	A	0.4969	0.3378
9	rs10812520	27037246	0.00429719	T	0.1883	0.08108
14	rs1884015	53842379	0.00429719	C	0.1914	0.08108
1	rs10803420	13827440	0.00429681	C	0.4753	0.3176
16	rs2290176	56253011	0.00429613	A	0.3981	0.25
8	rs12114802	64355626	0.00428884	A	0.2313	0.1081
14	rs4901431	53049564	0.0042815	A	0.4846	0.6351
7	rs2237633	103167133	0.00427937	A	0.2857	0.4275
11	rs10750523	132391583	0.00427838	C	0.375	0.5417
3	rs524554	141671838	0.00426761	G	0.3323	0.4859
3	rs1077535	14852539	0.00426711	A	0.321	0.1892
3	rs2060090	124139894	0.00426711	T	0.3179	0.1824
4	rs2665726	185412974	0.00426319	T	0.4074	0.5676
18	rs1941491	6593954	0.00426138	C	0.1543	0.05405
6	rs3757340	31029861	0.00426068	C	0.4006	0.25
13	rs10492574	98494931	0.00425383	T	0.2407	0.3986
20	rs6036843	24515367	0.00425348	A	0.1469	0.06081
16	rs215063	15985375	0.00425212	T	0.4809	0.637
8	rs7812993	22081589	0.00424953	G	0.3519	0.5068
4	rs1396113	40693282	0.00424589	T	0.1667	0.2973
7	rs11971914	76978856	0.00423922	T	0.1612	0.2985
13	rs9562933	49344165	0.00422824	G	0.2724	0.1528
1	rs792442	210592911	0.00421757	C	0.2707	0.1438
6	rs2051549	32838064	0.0042168	G	0.177	0.06757
20	rs348840	58438467	0.00421542	A	0.2593	0.4054
21	rs2096860	44593026	0.00421196	T	0.1572	0.05634
10	rs2226170	95980823	0.00421003	C	0.4937	0.6486
2	rs17047088	118032779	0.00420737	A	0.3333	0.4797
2	rs4148797	169526281	0.00420073	C	0.3117	0.1757
2	rs4671784	67241736	0.00419818	A	0.2623	0.1284
9	rs10983334	118543563	0.0041963	A	0.2031	0.3403
4	rs11935446	5756034	0.00419387	T	0.1136	0.2397
21	rs2839188	46517226	0.00418919	T	0.213	0.3581
5	rs4492090	101137770	0.00418424	A	0.2288	0.3732
7	rs6593288	55911748	0.00418098	G	0.3594	0.2192
18	rs9955691	8545447	0.00416586	C	0.3858	0.5405
12	rs12815671	27049755	0.0041605	T	0.2484	0.3986
13	rs4772659	104369562	0.00415957	T	0.4841	0.3209
11	rs3781710	34472826	0.00415476	G	0.3634	0.527
13	rs7328493	95798499	0.00414533	G	0.4403	0.2808
9	rs1491103	108507928	0.00414528	A	0.3735	0.5405
2	rs656912	221467360	0.00414404	C	0.07453	0.1736
8	rs10504962	97454149	0.00414399	T	0.1667	0.06757
10	rs2147878	99733764	0.00414236	C	0.1358	0.2746
9	rs7861639	24840192	0.00413455	A	0.2346	0.1149
8	rs11774414	127722666	0.00413366	C	0.1605	0.2877
4	rs6551880	65393125	0.00413118	A	0.07764	0.1824
3	rs6800152	188908875	0.00412735	C	0.1636	0.2905
1	rs2274913	70461803	0.00412647	C	0.3836	0.2429
6	rs9296249	38473819	0.00412398	C	0.4228	0.5676
22	rs136535	25576070	0.0041224	T	0.3642	0.223
18	rs11080775	14572736	0.00411998	C	0.3796	0.2297
20	rs775116	15931051	0.00411645	T	0.1821	0.3176
4	rs1011851	178407330	0.00411494	G	0.1752	0.07937
17	rs9901804	61735623	0.00411122	A	0.2284	0.1149
12	rs10772922	16363539	0.00410789	G	0.3354	0.4865
15	rs11637837	60835493	0.00409808	G	0.2716	0.1419
5	rs218041	9628041	0.00409756	T	0.4043	0.2671
5	rs492176	31488691	0.00408807	T	0.4907	0.3378
13	rs9550464	28828074	0.00408223	G	0.3237	0.1875
2	rs17025877	40434574	0.00408052	G	0.173	0.2973
14	rs12435734	32111572	0.00407963	A	0.2391	0.3973
18	rs1840435	21472831	0.00407761	A	0.3519	0.5068
3	rs157276	139017800	0.00407749	T	0.2932	0.1622
1	rs315515	84617956	0.00407366	T	0.4228	0.2703
3	rs9310530	1802967	0.00406843	T	0.3797	0.2431
19	rs2915927	22485606	0.00406636	A	0.4503	0.2973
13	rs1924077	94107707	0.0040658	A	0.4522	0.5959
5	rs11241350	115398210	0.00406549	C	0.2346	0.125
4	rs17013544	89042667	0.00406434	A	0.3457	0.5068
4	rs2117600	54112431	0.00406331	G	0.3719	0.5205
5	rs17105304	146086731	0.00405606	C	0.1344	0.2534
18	rs633265	55982448	0.00405327	T	0.2623	0.1351
4	rs11096957	38452886	0.00405252	T	0.3395	0.5
3	rs4687399	194494358	0.00404661	A	0.2987	0.4527
2	rs6713393	42160021	0.00404447	T	0.3951	0.5608
16	rs1038864	72320058	0.00404091	G	0.08333	0.1918
1	rs12065621	163905888	0.00403684	G	0.09627	0.2027
1	rs6577339	99318745	0.00402589	C	0.3241	0.473
14	rs12717576	77861378	0.00402589	T	0.3179	0.4662
2	rs16837222	137345743	0.00402254	A	0.07407	0.1757
22	rs8137706	26103685	0.00402092	T	0.3858	0.5473
2	rs10932127	206376001	0.00402086	G	0.4625	0.6149
2	rs16852031	166931484	0.00402081	A	0.284	0.1554
2	rs13026874	130017257	0.00402081	G	0.287	0.1554
20	rs6046274	1972688	0.00401771	T	0.2778	0.4324
22	rs1476005	31893617	0.00401761	T	0.2068	0.3378
15	rs1996155	95451475	0.00401547	A	0.1451	0.2838
4	rs2269920	6374355	0.0040104	A	0.4537	0.3014
6	rs1410820	46873141	0.00399891	A	0.09396	0.1985
7	rs7781224	138987116	0.00399882	G	0.3889	0.5338
3	rs6778218	60316742	0.00398506	A	0.4245	0.2847
5	rs4868226	172226571	0.00397976	A	0.4043	0.2568
6	rs272582	107404852	0.00397908	A	0.2938	0.4357
6	rs3846947	15174703	0.00397814	T	0.4441	0.6027
10	rs11191916	105822340	0.00397675	T	0.1574	0.06081
1	rs10803075	240941582	0.00397594	A	0.2593	0.3973
13	rs1998574	73284990	0.0039757	A	0.4877	0.3378
5	rs4235665	72509570	0.00397168	T	0.3089	0.4521
15	rs558160	32058530	0.00396229	T	0.05128	0.1408
13	rs7333056	39046181	0.00396009	G	0.1512	0.277
12	rs1497231	57485844	0.00395836	G	0.2595	0.4041
1	rs11579522	197533497	0.00394609	G	0.2284	0.1149
13	rs9535573	50553577	0.00394539	A	0.3969	0.2534
9	rs830406	33207212	0.00393331	C	0.2308	0.1096
8	rs12679580	1838404	0.00392802	A	0.3354	0.4865
1	rs2359934	212003660	0.00392308	G	0.4465	0.3041
2	rs11675918	77499960	0.00392027	T	0.321	0.1892
3	rs279545	9947493	0.00391804	G	0.2623	0.1419
12	rs12820285	126080942	0.00391354	G	0.4784	0.6284
20	rs4633985	12287384	0.00391257	A	0.4459	0.303
14	rs17100638	32858652	0.00391153	C	0.1914	0.3176
2	rs10931959	202142698	0.00390726	A	0.354	0.223
12	rs10778080	99760460	0.00390717	A	0.472	0.3243
1	rs10902662	27870981	0.0039069	T	0.2377	0.3716
14	rs2274736	88008405	0.0039069	G	0.2438	0.3784
10	rs11101085	50192293	0.00390533	G	0.179	0.07432
9	rs2381635	7529567	0.0039023	C	0.2932	0.1622
6	rs6569926	134461705	0.0039023	A	0.2932	0.1622
6	rs1776721	43998961	0.00389189	T	0.3333	0.1959
3	rs11707575	53088802	0.00388993	A	0.1852	0.08108
8	rs10094861	1254336	0.00388888	A	0.1656	0.06944
4	rs1402142	64653543	0.0038885	C	0.3951	0.2568
2	rs2385324	2776719	0.00388329	C	0.2578	0.3973
11	rs968845	39986201	0.00388301	A	0.4013	0.2581
18	rs948758	58265417	0.00388205	C	0.4099	0.2635
11	rs10128640	89726601	0.00388098	A	0.4043	0.5608
18	rs7240741	48611062	0.00386739	T	0.2975	0.4444
14	rs10137862	50518114	0.00386625	T	0.359	0.5068
10	rs10509810	107755346	0.00386547	A	0.4815	0.3311
4	rs12498348	183819690	0.00386321	G	0.3302	0.4797
9	rs10812518	27031676	0.00385536	C	0.3344	0.2
12	rs10861462	104544028	0.00384853	G	0.3179	0.4662
13	rs1176280	80139383	0.00384444	A	0.4198	0.277
1	rs6680807	198738087	0.00384017	C	0.2809	0.4257
10	rs7894717	89353761	0.00383022	T	0.09375	0.2027
15	rs8179043	88013148	0.00382756	C	0.3711	0.2297
3	rs10510946	65792731	0.00382329	G	0.09877	0.2027
11	rs3824982	30556321	0.00382015	T	0.179	0.2973
2	rs7340134	228361193	0.00381818	G	0.4161	0.277
3	rs696489	3838279	0.00381464	T	0.3765	0.527
7	rs12674349	152670626	0.00381433	C	0.2484	0.3889
3	rs6801942	192546437	0.00381359	G	0.3239	0.1918
6	rs12200663	125476057	0.00381272	T	0.4241	0.5764
7	rs6979515	8994363	0.00381004	C	0.463	0.3108
3	rs962268	28182767	0.00381004	A	0.463	0.3108
19	rs103294	59489660	0.00380692	C	0.2038	0.3514
14	rs11621571	76459609	0.00380638	C	0.1491	0.2676
4	rs1375469	64442337	0.00380529	C	0.3025	0.1781
7	rs11981109	46264272	0.0038012	A	0.2191	0.1164
8	rs2291490	82829766	0.00379621	G	0.1384	0.2639
14	rs11159863	88178531	0.00379578	G	0.4563	0.6014
9	rs2676622	114494325	0.00379527	A	0.1481	0.2838
8	rs7844964	132428172	0.00379527	A	0.3735	0.527
17	rs9896668	68112680	0.00379417	T	0.1615	0.07432
9	rs10776875	138104713	0.0037892	A	0.4068	0.5616
4	rs9631781	169560020	0.00378112	A	0.179	0.3108
12	rs965125	44008489	0.00378037	T	0.4815	0.3288
10	rs6585984	87632829	0.00377561	C	0.3241	0.4714
13	rs770267	32589082	0.00377301	A	0.09375	0.1986
20	rs6513367	56077689	0.00377164	A	0.09259	0.1892
5	rs11738728	64274487	0.00377001	A	0.3704	0.5068
8	rs2959822	6390339	0.00376829	A	0.2305	0.1233
1	rs4652319	176976589	0.00376445	T	0.1574	0.06081
11	rs3816350	3029955	0.00376445	C	0.1512	0.06081
21	rs2837469	40454626	0.00376055	T	0.3642	0.5135
3	rs1512779	145949619	0.00375929	C	0.3922	0.5357
9	rs1930788	136303539	0.00375367	C	0.2391	0.1233
4	rs10520273	175304381	0.0037531	C	0.4572	0.3125
5	rs686349	113985145	0.00375158	T	0.3086	0.1824
5	rs959931	159203291	0.00375112	T	0.1891	0.08784
18	rs6566037	73731171	0.00374603	T	0.3354	0.4797
9	rs2768659	37416152	0.00374492	A	0.4688	0.6096
10	rs4919054	98496822	0.00374087	C	0.4776	0.6149
7	rs4719411	14564949	0.00373572	G	0.2981	0.4392
2	rs7580273	71130206	0.00373175	G	0.08276	0.1781
22	rs137878	48798918	0.00372801	A	0.1019	0.2162
6	rs9379479	23299821	0.00372654	T	0.4199	0.5833
8	rs10086374	82090958	0.00372649	C	0.1636	0.06757
7	rs7817	111902894	0.00372482	T	0.2197	0.1111
7	rs10215703	56578150	0.00372464	A	0.06173	0.1486
12	rs10772590	12714688	0.00372372	T	0.2039	0.3356
18	rs12956757	26399329	0.00372303	A	0.1173	0.2297
9	rs1658957	6662097	0.00372204	G	0.295	0.1757
3	rs4075977	36803662	0.0037116	T	0.3457	0.2095
1	rs7521528	163004212	0.00370862	C	0.4722	0.3311
18	rs2612091	673607	0.00370787	C	0.3611	0.2297
10	rs10765137	129278636	0.00370713	C	0.3364	0.4865
3	rs13064158	10492836	0.00370713	G	0.3488	0.4865
20	rs6093346	38500329	0.00370695	A	0.1211	0.2222
9	rs2812293	129060385	0.00370428	T	0.1957	0.3219
13	rs1330918	22271129	0.00370024	A	0.465	0.6111
11	rs7127751	91755571	0.00369773	A	0.1975	0.09459
2	rs3771910	175455713	0.0036976	T	0.4012	0.5541
18	rs4798749	8985092	0.0036974	T	0.4638	0.3176
8	rs2980883	126543587	0.00369644	T	0.3425	0.4931
3	rs6549444	72289558	0.00369624	A	0.06646	0.1667
5	rs7701979	136463382	0.00369481	T	0.08917	0.1901
11	rs1506719	41374837	0.00369479	T	0.3239	0.4662
18	rs3207268	72402818	0.00369394	T	0.3882	0.2568
9	rs12552574	8272958	0.00369238	G	0.4	0.2703
10	rs11196098	114518413	0.00369171	G	0.179	0.08108
1	rs10927460	14743155	0.00369041	G	0.1883	0.08784
4	rs6536779	165191612	0.00369041	T	0.1914	0.08784
16	rs7499397	82177970	0.00368116	C	0.321	0.4595
14	rs10142224	105079690	0.00367863	T	0.1739	0.07534
21	rs9980536	46586802	0.00367452	C	0.2778	0.4189
3	rs1523320	2267019	0.00367437	A	0.4969	0.3562
8	rs2450219	119372638	0.00367166	T	0.1894	0.3108
8	rs10504196	56609912	0.00366986	T	0.2188	0.3451
2	rs10496170	69561256	0.00366726	G	0.2377	0.1233
20	rs6076601	4002322	0.00366634	G	0.1988	0.09589
16	rs1429059	76547275	0.00366597	T	0.2932	0.4392
4	rs1125145	183298226	0.00366597	G	0.295	0.4392
2	rs1864548	79543080	0.00366545	C	0.3323	0.2027
19	rs314672	51886094	0.00366414	G	0.4673	0.6127
8	rs11166605	136693366	0.00366206	G	0.4383	0.2973
11	rs11039035	46923991	0.00365947	T	0.4043	0.2568
16	rs9646328	80579047	0.00365837	G	0.1815	0.08333
11	rs10838271	44341504	0.0036541	T	0.1753	0.07432
18	rs7407770	55749153	0.0036425	C	0.3665	0.5203
11	rs727422	120673388	0.00364131	A	0.05937	0.1507
20	rs7269908	41081132	0.00363952	G	0.2346	0.1233
11	rs2301160	1053767	0.00363798	C	0.3148	0.4452
14	rs12050092	46548503	0.00363286	G	0.1451	0.2703
22	rs737909	28718758	0.00363284	T	0.1415	0.05556
4	rs11100890	139475924	0.00362851	A	0.4594	0.3108
1	rs4363415	82825222	0.0036189	T	0.1491	0.06081
20	rs292117	52301520	0.00361617	G	0.09259	0.1824
16	rs11074369	19077918	0.00361343	A	0.2346	0.1216
3	rs4839641	144754544	0.00360965	G	0.3974	0.2569
4	rs10032212	153757121	0.00360872	T	0.2578	0.3919
3	rs12487255	125558253	0.00360004	T	0.1551	0.06757
5	rs10058955	35823630	0.00359634	A	0.1273	0.2324
13	rs7328732	27714278	0.00359387	A	0.3121	0.4583
3	rs4485758	31851104	0.0035898	G	0.5	0.363
1	rs2143810	17313441	0.00358324	A	0.35	0.2222
7	rs2267727	31082791	0.00357953	G	0.05556	0.1419
7	rs106	24420558	0.00357953	A	0.05556	0.1438
10	rs10763121	56071755	0.00357481	T	0.3302	0.4779
6	rs9457743	160193689	0.00357451	T	0.3613	0.4931
12	rs6538697	94927741	0.00357297	C	0.2346	0.3581
7	rs17520514	140979199	0.00357125	G	0.4907	0.3514
5	rs12652947	129725283	0.00357025	T	0.1019	0.2027
3	rs1916224	149672629	0.00356804	G	0.3137	0.4527
10	rs11007191	28997860	0.00356763	T	0.4875	0.6304
1	rs7540516	205053168	0.00356639	C	0.2981	0.4392
3	rs9811754	6156122	0.0035654	G	0.4843	0.3514
15	rs939590	87226783	0.00356278	A	0.321	0.2027
1	rs1689924	20807383	0.00356278	G	0.3241	0.1959
12	rs12582557	129076305	0.003562	A	0.2593	0.137
9	rs1322993	14266983	0.00356161	C	0.2901	0.1622
8	rs4237022	59041369	0.00355861	G	0.4623	0.6087
8	rs16870364	104434292	0.00355821	C	0.1847	0.08904
8	rs16879809	32692415	0.00355493	T	0.4753	0.3243
4	rs1002977	182669355	0.00355065	C	0.3457	0.2095
20	rs6039442	9265266	0.00355039	C	0.2191	0.1081
5	rs10060856	29764857	0.00354983	A	0.1883	0.3108
9	rs2181139	38364977	0.00354983	T	0.1883	0.3176
10	rs7084067	132069411	0.00354915	A	0.3173	0.4643
17	rs11657159	69001306	0.00354549	A	0.3395	0.4932
20	rs12625867	10268459	0.00354036	T	0.3435	0.2183
4	rs494534	58299738	0.00354012	T	0.08075	0.1689
18	rs948640	59286862	0.00353692	T	0.1636	0.2838
14	rs6572635	49542155	0.00353614	A	0.1509	0.06081
3	rs1947148	109993203	0.00353614	T	0.1572	0.06081
10	rs11250633	1600839	0.00353474	T	0.4528	0.5972
11	rs2467285	45733101	0.00353347	T	0.3686	0.5
12	rs7980576	32983423	0.00353254	A	0.2469	0.3784
11	rs4938984	60353226	0.00352998	C	0.2174	0.3514
6	rs9368373	22024631	0.00352511	T	0.463	0.3288
1	rs6699085	235990612	0.0035234	A	0.09416	0.1957
1	rs986032	168549668	0.00352199	A	0.2	0.09859
5	rs336100	54466597	0.00352039	A	0.1313	0.2431
18	rs17648967	3779107	0.00352013	C	0.2994	0.1757
2	rs2195195	235603429	0.00351922	T	0.3981	0.5405
15	rs7170211	90274770	0.00351497	T	0.3168	0.4583
11	rs7128352	87727005	0.00351368	T	0.3032	0.4437
8	rs1042992	26325108	0.00351361	T	0.3693	0.5
13	rs9518986	102787947	0.00351124	A	0.3148	0.4527
2	rs340802	16378487	0.00350979	C	0.09259	0.1892
10	rs1244159	8178281	0.00350905	G	0.2236	0.3514
7	rs1202283	86920228	0.00350836	A	0.4259	0.2973
10	rs4335444	17040623	0.00350836	A	0.4321	0.2973
7	rs6973126	94969153	0.00350836	C	0.4352	0.2973
1	rs10489565	54598775	0.00350656	C	0.2215	0.3451
12	rs2075364	30997917	0.00350596	C	0.3179	0.4459
20	rs6025272	54974867	0.00349718	A	0.179	0.08108
5	rs1560130	79169526	0.00349718	G	0.1821	0.08784
18	rs7233656	47242446	0.00349521	T	0.2416	0.3768
8	rs4870752	120403435	0.00349371	C	0.2006	0.3311
17	rs10521286	14746126	0.00348991	C	0.06563	0.1554
8	rs7017060	29824331	0.00348869	A	0.4321	0.5811
5	rs2913751	177570053	0.00348489	A	0.3878	0.5357
3	rs1388506	68455239	0.00348237	A	0.4506	0.3219
5	rs10941092	33849751	0.00347927	G	0.2516	0.137
5	rs933337	129638395	0.00347718	C	0.1894	0.3151
18	rs2027701	52876193	0.00347615	G	0.4057	0.5473
14	rs10498558	82459767	0.00347494	T	0.2468	0.1357
18	rs11083004	20020109	0.00347424	A	0.4562	0.3108
3	rs4678879	36465024	0.00347283	A	0.142	0.2635
2	rs7419564	152428276	0.0034708	G	0.4167	0.277
3	rs392066	101540895	0.00347037	A	0.1125	0.2095
11	rs7131051	19930344	0.00346953	A	0.3519	0.223
4	rs6552407	181166606	0.00346356	G	0.4877	0.3446
14	rs977492	23212756	0.00346246	C	0.08025	0.1824
15	rs6606792	20342795	0.0034583	C	0.463	0.6014
2	rs13036196	45425685	0.00345681	C	0.2932	0.1757
18	rs10502365	7899131	0.0034555	G	0.4753	0.6233
10	rs1148271	37594984	0.0034512	G	0.09615	0.2042
8	rs652008	103179097	0.00344975	C	0.4877	0.6284
11	rs604799	78190756	0.00344975	A	0.4877	0.6284
5	rs1395157	40091295	0.00344932	T	0.2654	0.1622
2	rs1108939	190942435	0.00344775	A	0.2191	0.3378
21	rs914160	39857643	0.00344696	T	0.2871	0.4315
11	rs7103866	112669978	0.00344672	A	0.3013	0.4366
3	rs12629904	118713313	0.00344417	T	0.179	0.3014
15	rs4780267	27975237	0.00344407	T	0.1398	0.2534
3	rs9827058	146350362	0.00344148	A	0.1419	0.05714
16	rs16975343	22912592	0.00344081	T	0.08446	0.1765
1	rs2456910	69327005	0.00343842	G	0.4161	0.5541
13	rs7139757	72889243	0.00343842	T	0.413	0.5541
19	rs4141232	33727396	0.00343684	C	0.2377	0.1216
5	rs6890756	62147584	0.00343682	C	0.1667	0.08219
6	rs1993118	57005993	0.00343644	C	0.05247	0.1351
2	rs2697300	197788625	0.00343644	T	0.05247	0.1351
16	rs11074347	18878122	0.00343624	C	0.3509	0.4797
17	rs1263989	47146174	0.00343176	A	0.2781	0.3973
5	rs10515857	162742541	0.00342904	A	0.3148	0.1918
18	rs1016425	62675708	0.00342826	T	0.4776	0.6181
6	rs7765352	73922479	0.00342798	G	0.3056	0.4375
17	rs7219316	76862915	0.00342651	C	0.1506	0.05932
20	rs431587	15034277	0.00342474	A	0.1613	0.07857
8	rs4870820	123939526	0.00342319	C	0.1481	0.2635
5	rs2365377	88783737	0.00342095	G	0.4581	0.3235
18	rs2587625	37389596	0.00342063	A	0.4219	0.2905
9	rs2506352	103483140	0.00342058	T	0.4938	0.3446
1	rs10429950	216691156	0.0034181	T	0.2781	0.1622
7	rs10499664	47726302	0.00341489	A	0.4875	0.3581
18	rs12455370	19069221	0.00341311	C	0.4228	0.2838
2	rs11123944	102647849	0.00341174	A	0.441	0.5878
2	rs12477771	70447342	0.00341174	G	0.4441	0.5946
18	rs4940646	53945237	0.0034108	G	0.2284	0.3514
9	rs25692	73522790	0.00340632	A	0.1142	0.223
9	rs2805787	99396480	0.00340632	G	0.1111	0.2162
4	rs1995928	31203350	0.00340484	G	0.3106	0.4527
19	rs8113142	33704761	0.00340299	C	0.3272	0.2027
3	rs2581795	53013826	0.00340198	G	0.4146	0.5548
21	rs2822821	14956382	0.00340136	G	0.1759	0.08219
11	rs2947029	6244858	0.00339898	C	0.1529	0.2609
2	rs6747513	85419145	0.00339491	T	0.1358	0.05405
19	rs16979231	49734605	0.00339491	C	0.1358	0.05405
18	rs8095338	22352034	0.00339491	A	0.1389	0.05405
2	rs6430737	131814612	0.00339327	T	0.1987	0.3235
12	rs2466887	22880649	0.00339231	T	0.3549	0.223
8	rs2471096	140572721	0.0033903	C	0.3942	0.5338
13	rs359357	64130025	0.00338957	G	0.1852	0.3108
8	rs7001302	101567228	0.00338957	C	0.1821	0.3108
14	rs2239281	72090506	0.00338941	T	0.1604	0.277
11	rs2666900	45713977	0.00338772	C	0.3549	0.4797
8	rs7015642	14993450	0.00338429	G	0.4379	0.5811
11	rs769851	39678742	0.00338303	T	0.1722	0.2879
16	rs11642383	80045859	0.00338144	G	0.1832	0.08784
2	rs1435849	20626094	0.00338144	A	0.1894	0.09459
22	rs2103587	23704503	0.00337779	A	0.1605	0.277
12	rs11113836	107274251	0.00337671	C	0.4722	0.6216
2	rs4848532	119485006	0.00337667	T	0.2315	0.3681
10	rs751891	63211729	0.00337269	T	0.1969	0.3176
7	rs2714402	11225886	0.00337048	C	0.213	0.1081
1	rs10920570	201365441	0.00337048	G	0.2099	0.1149
12	rs925531	120637693	0.00337048	A	0.216	0.1081
1	rs10800777	199666711	0.00336759	T	0.211	0.1042
13	rs9554285	27677477	0.00336671	G	0.2594	0.3958
3	rs2061197	46976354	0.00336635	T	0.4321	0.5811
18	rs2037206	64323734	0.00336462	G	0.327	0.4662
21	rs2836126	38331072	0.00336145	C	0.1556	0.2714
2	rs10210785	230099292	0.00336076	C	0.3012	0.4384
10	rs2147897	100137803	0.00335622	G	0.3625	0.5
8	rs7388163	1152555	0.00335529	G	0.4219	0.5676
22	rs978695	25425014	0.00335222	T	0.2562	0.3919
7	rs7791577	137731965	0.00335185	G	0.217	0.1111
2	rs3814045	46592661	0.00335145	A	0.4506	0.3243
12	rs10505951	24839309	0.00335145	C	0.1451	0.06081
12	rs2033092	93846264	0.00335133	T	0.3272	0.4595
2	rs2694093	3237181	0.00334955	C	0.2438	0.1351
2	rs666214	45741435	0.003349	T	0.2724	0.1507
14	rs17098421	31543821	0.00334742	G	0.3478	0.223
9	rs4837360	131149449	0.00334686	A	0.3885	0.527
13	rs9543947	74962600	0.0033465	T	0.2264	0.3581
1	rs2485446	47792475	0.00334576	C	0.392	0.5338
4	rs4832749	37846055	0.00334563	A	0.2623	0.4054
11	rs2067043	17381287	0.00334358	T	0.456	0.6081
1	rs10465473	231103008	0.00334242	C	0.466	0.6149
3	rs13080756	72663534	0.00334063	C	0.3056	0.4459
12	rs4761815	49942918	0.00333614	A	0.4686	0.3378
13	rs1980997	73792022	0.0033357	G	0.1173	0.223
8	rs4295658	62824147	0.0033357	C	0.1204	0.2297
1	rs2144438	185321520	0.00333513	T	0.2994	0.4324
20	rs6077999	10923285	0.00333513	G	0.2932	0.4324
13	rs9525147	95645616	0.00333513	T	0.2932	0.4257
4	rs12650783	122881593	0.00333418	T	0.1795	0.09028
14	rs2357727	64315934	0.00333401	C	0.2037	0.3243
5	rs1286371	68029954	0.00333269	C	0.3179	0.1959
4	rs4401434	174868218	0.00332853	G	0.1049	0.2027
16	rs763584	26669722	0.00332531	G	0.07372	0.1643
8	rs4871550	125885031	0.00332506	C	0.1975	0.09459
15	rs12440927	70382942	0.00332506	C	0.1975	0.09459
9	rs7048743	2416985	0.00332494	A	0.0871	0.1739
8	rs643556	102350550	0.00332473	T	0.4781	0.3403
17	rs11078840	10142840	0.00332418	G	0.1574	0.06757
14	rs1243499	94382114	0.00332418	T	0.1543	0.06757
16	rs1862670	64617501	0.00332418	C	0.1574	0.06757
2	rs4256002	48852563	0.00332163	A	0.1677	0.2847
14	rs8019455	73760736	0.00331929	A	0.1863	0.3176
19	rs2886297	15844971	0.0033185	A	0.3302	0.2027
4	rs6836128	88082794	0.00331518	C	0.142	0.25
9	rs4978568	115975481	0.00331518	C	0.1451	0.25
3	rs3755809	42241364	0.00331191	C	0.1821	0.08784
6	rs1462476	77572235	0.00331142	C	0.4677	0.3356
5	rs2936711	174940216	0.00330994	A	0.1667	0.07432
4	rs1822927	32232224	0.00330792	T	0.3796	0.527
7	rs6976747	36542002	0.00330649	C	0.2516	0.137
6	rs1773001	2487394	0.00330623	G	0.1656	0.07353
15	rs11856830	68211555	0.0033053	C	0.3535	0.226
4	rs6531596	37581996	0.00330447	A	0.2313	0.1301
12	rs740059	4541751	0.00330365	G	0.2236	0.1149
8	rs10089236	87116485	0.00329673	C	0.4811	0.625
3	rs9881693	14286277	0.00329662	T	0.3344	0.4658
3	rs9814626	12777182	0.00329541	C	0.05247	0.1351
18	rs470144	72830630	0.00329496	C	0.4161	0.2838
4	rs4691296	167720065	0.00329475	A	0.2963	0.1757
20	rs1294704	5747408	0.00329106	C	0.4627	0.5946
2	rs1560370	182986764	0.00329077	A	0.3796	0.5135
21	rs2838298	43641676	0.00328996	G	0.1804	0.09155
11	rs11605633	32816714	0.00328848	C	0.2068	0.3378
4	rs13120211	97337562	0.00328658	C	0.4564	0.3143
9	rs10991808	92986200	0.00328322	C	0.2685	0.1486
5	rs4700398	60171742	0.00328176	A	0.07407	0.1622
5	rs6596707	106210472	0.00328176	G	0.07099	0.1554
10	rs1911486	67727069	0.00328176	C	0.07099	0.1575
1	rs11577575	94419102	0.00328176	A	0.0679	0.1622
18	rs2276378	12882169	0.00327748	T	0.4441	0.3014
5	rs13181739	142985189	0.00327479	T	0.3642	0.5068
1	rs7516091	60444531	0.00327433	C	0.1646	0.277
7	rs1036373	157471022	0.00327152	T	0.1265	0.2365
22	rs7290896	44250132	0.00327152	T	0.1235	0.2365
11	rs4937070	125315781	0.0032691	C	0.2191	0.3514
14	rs1959139	81465943	0.0032691	G	0.2191	0.3446
14	rs854380	24340175	0.00326621	A	0.413	0.5473
7	rs12530731	72997112	0.00326621	A	0.4068	0.5473
8	rs16926000	61391758	0.00326605	G	0.1512	0.2703
18	rs12607689	18270297	0.00326542	T	0.3827	0.25
2	rs2292387	160442968	0.00326542	T	0.3827	0.2568
22	rs131025	47561015	0.00326476	A	0.3086	0.1824
6	rs7754217	71496232	0.00326419	C	0.4198	0.2838
1	rs11582016	25264714	0.00326375	A	0.2253	0.1284
14	rs869025	37628676	0.00326283	T	0.2143	0.3356
11	rs220860	114799274	0.00325924	C	0.213	0.1164
17	rs189323	65733612	0.00325855	G	0.3323	0.2055
2	rs11692573	154026541	0.00325766	A	0.264	0.3919
10	rs7094118	11296448	0.00325766	T	0.2609	0.3919
10	rs753455	123484634	0.00325766	C	0.264	0.3986
8	rs2640723	27474242	0.003257	A	0.463	0.3311
12	rs12312435	41435859	0.00325623	G	0.4803	0.3378
1	rs2484245	64705776	0.00325617	A	0.2	0.09722
18	rs1808891	27969216	0.00325377	A	0.4414	0.3108
2	rs746233	220092370	0.00325024	G	0.3774	0.2397
2	rs4954961	138504397	0.0032464	G	0.321	0.1959
13	rs7323115	24194859	0.00324614	A	0.2236	0.125
16	rs1561409	13149456	0.00323404	A	0.2809	0.1689
9	rs7042271	96794268	0.00323271	A	0.1739	0.2905
10	rs11258439	13618399	0.00323112	A	0.2593	0.1419
19	rs4517893	14370187	0.00323112	A	0.2562	0.1419
5	rs1898162	20089663	0.00322593	A	0.3544	0.4932
10	rs10821808	62060652	0.00322456	A	0.4814	0.3562
11	rs7114848	11210042	0.00322306	A	0.2346	0.3649
16	rs6564896	80192744	0.00322117	A	0.1543	0.2635
1	rs1808806	117975745	0.00322117	G	0.1512	0.2635
8	rs6987041	118620486	0.00322114	G	0.1728	0.07534
9	rs10511835	29948595	0.0032196	A	0.2609	0.1458
4	rs6536751	164866446	0.00321842	C	0.1827	0.08462
20	rs2064181	37046653	0.0032159	A	0.236	0.1284
3	rs10936980	180056388	0.00321255	C	0.4722	0.3446
3	rs9875272	40739240	0.00320892	T	0.1429	0.06757
1	rs9787285	9421833	0.00320334	A	0.1883	0.3041
4	rs10516727	85859615	0.00320334	G	0.1852	0.3041
11	rs1515083	83705416	0.00320235	A	0.3951	0.2568
3	rs9847121	54998861	0.00320148	T	0.2438	0.3716
1	rs6672862	236850434	0.00320148	T	0.25	0.3784
8	rs11991416	29426774	0.00319919	A	0.2963	0.1757
9	rs2992142	117036446	0.00319661	G	0.3951	0.527
14	rs1957015	31978920	0.00319661	C	0.392	0.5405
6	rs296429	133769114	0.00319637	G	0.4753	0.6081
15	rs3803463	72454562	0.00319527	A	0.1863	0.1014
5	rs16871030	3132891	0.00319418	G	0.2099	0.1081
17	rs2877398	48467696	0.00319138	T	0.1451	0.0625
2	rs11673833	4629667	0.00319057	G	0.1195	0.2192
2	rs6431850	7165870	0.00318824	T	0.1358	0.05405
1	rs4839485	116139187	0.00318647	A	0.2623	0.3919
11	rs368911	37046345	0.00318637	A	0.1039	0.2015
8	rs2957446	106425040	0.00318342	G	0.3148	0.4459
14	rs8016886	79323394	0.00318301	T	0.2125	0.1127
8	rs1401346	134667286	0.0031815	A	0.3765	0.2432
5	rs20541	132023863	0.00318126	A	0.2685	0.3919
20	rs1774886	6076223	0.0031748	G	0.09877	0.1959
1	rs12033001	83810786	0.00317429	G	0.2267	0.3514
3	rs901932	177960546	0.00317422	C	0.284	0.4122
4	rs6536939	167108560	0.00317303	G	0.4136	0.277
2	rs6706354	178947314	0.00317077	A	0.1398	0.06164
10	rs12777523	92801326	0.0031701	A	0.4968	0.363
2	rs7575062	6884946	0.00315983	C	0.3836	0.25
2	rs17039328	49875535	0.00315865	C	0.4352	0.3041
2	rs12474808	105604183	0.00315865	G	0.429	0.3041
8	rs12681436	116206554	0.00315098	T	0.1451	0.06081
5	rs250341	16817334	0.00314533	T	0.3333	0.2153
14	rs11851709	98447712	0.00314428	C	0.1944	0.1014
1	rs7548662	214723269	0.00314428	G	0.1944	0.09459
3	rs1025192	156310481	0.00313997	T	0.4228	0.5608
10	rs1908335	75661647	0.00313981	A	0.3354	0.2174
6	rs2763269	168572364	0.00313974	C	0.3233	0.2027
14	rs2790614	33563981	0.00313928	A	0.4437	0.3056
4	rs1869965	156188827	0.00313682	T	0.3844	0.2635
8	rs16890473	41337582	0.00313642	A	0.2346	0.1284
3	rs9845309	109191646	0.00313319	C	0.2019	0.1096
4	rs10011670	20749143	0.00313014	G	0.2422	0.3649
7	rs4989636	132171723	0.00313001	C	0.05864	0.1419
12	rs4765045	124557937	0.00312897	G	0.1512	0.06757
12	rs579005	118424592	0.00312832	A	0.1821	0.09459
5	rs183398	169779238	0.00312487	C	0.4037	0.5342
2	rs4854464	68922482	0.00312428	C	0.4783	0.3514
10	rs1323072	77370241	0.0031225	T	0.3205	0.1986
18	rs12607049	74282864	0.0031216	A	0.287	0.4178
12	rs10507071	95280908	0.00311955	T	0.1728	0.08784
2	rs13029379	181294971	0.00311922	T	0.1636	0.07432
5	rs7725550	11427223	0.00311922	C	0.1605	0.07432
20	rs2183432	59728046	0.00311841	C	0.4198	0.2905
11	rs1791459	105925316	0.00311754	T	0.0875	0.1757
22	rs2839998	29059507	0.00311747	A	0.3796	0.2568
2	rs7568330	9893008	0.00311728	G	0.1204	0.223
5	rs166279	123648314	0.00311728	C	0.1235	0.2297
3	rs704464	80758431	0.00311694	C	0.2025	0.1
12	rs7958610	115527723	0.0031167	C	0.1948	0.1014
3	rs17029231	32353097	0.00311307	G	0.2099	0.3311
6	rs9385261	122963824	0.00311162	C	0.1529	0.2635
9	rs2486456	71048337	0.00311152	T	0.3544	0.4865
17	rs225218	27923447	0.00311042	G	0.3611	0.5068
9	rs7030211	73568097	0.0031036	T	0.2244	0.1233
17	rs4128645	10022894	0.00310266	T	0.06962	0.1571
9	rs614782	4029027	0.00310206	G	0.2671	0.1554
4	rs1996740	78968001	0.00310206	G	0.2609	0.1597
9	rs10512377	109727782	0.00309992	C	0.1132	0.2162
3	rs1821942	61091049	0.00309738	T	0.4045	0.274
19	rs11878694	6947509	0.00309653	G	0.358	0.4932
1	rs3766031	167351743	0.00309619	T	0.1994	0.1014
18	rs3744811	13639542	0.00309604	T	0.323	0.4527
21	rs2836770	39236574	0.00309595	A	0.2284	0.3378
11	rs11235639	72422478	0.00309552	C	0.4414	0.5753
1	rs12562849	230622747	0.00309321	C	0.2112	0.1081
9	rs11145388	79139676	0.00309094	T	0.3292	0.4527
10	rs7082368	20290116	0.00309001	C	0.321	0.1986
7	rs6980443	154045294	0.00308937	T	0.3488	0.2297
5	rs2840113	115931808	0.0030879	C	0.1944	0.3194
20	rs2295765	30482685	0.00308708	C	0.2327	0.1301
8	rs12334868	132023834	0.00308686	C	0.3302	0.2095
13	rs9542131	69425363	0.00308686	G	0.3272	0.2095
8	rs2725024	4430371	0.00308578	C	0.216	0.1096
14	rs11845632	79023567	0.00308373	A	0.3488	0.4797
1	rs6426929	153017613	0.00307911	A	0.2375	0.3581
13	rs536863	101627600	0.00307742	C	0.179	0.2905
10	rs268322	43876608	0.00307742	T	0.1821	0.2905
10	rs11593318	18519204	0.00307515	A	0.09375	0.1875
11	rs966496	4412561	0.00307511	T	0.288	0.411
10	rs10509336	73014844	0.00307362	T	0.1451	0.06164
8	rs2222831	5809116	0.00307302	T	0.177	0.2917
6	rs191833	5427596	0.00307205	A	0.3488	0.4797
3	rs7645267	73986321	0.00306705	C	0.1512	0.2568
11	rs952696	20935188	0.00306146	G	0.3395	0.473
2	rs11126162	67939538	0.00306146	T	0.3364	0.473
22	rs5750102	34084112	0.00306063	A	0.1624	0.277
20	rs6129359	37602391	0.00305878	A	0.3323	0.4653
22	rs11704083	18220413	0.00305695	G	0.4371	0.3176
8	rs7819362	24220348	0.00305597	A	0.4037	0.277
1	rs849749	226363368	0.00305468	C	0.2981	0.1849
3	rs6775899	122802514	0.00305349	G	0.1429	0.2568
1	rs1473689	19952897	0.00305199	T	0.3333	0.4595
11	rs10831643	11553436	0.00305107	C	0.3006	0.4257
9	rs7031744	18177403	0.00304792	C	0.4383	0.5676
14	rs1255579	62853747	0.00304784	A	0.2627	0.3929
6	rs9345148	92311341	0.00304778	G	0.3012	0.1824
12	rs10783480	50572990	0.00304591	G	0.2469	0.3649
8	rs7835808	141414820	0.00304437	C	0.4224	0.2905
19	rs2303164	8028737	0.00304418	G	0.2821	0.1712
2	rs1839669	98157865	0.00304157	T	0.288	0.1781
11	rs7103056	98593257	0.00303952	A	0.2453	0.3767
9	rs1407469	7975651	0.00303921	A	0.1304	0.05405
9	rs6477728	111579482	0.00303883	A	0.443	0.5735
7	rs10249138	51698286	0.00303679	T	0.1938	0.3176
16	rs2456141	69535863	0.00303654	A	0.463	0.3356
14	rs2983088	51371842	0.00303377	G	0.4088	0.5411
20	rs2327863	14472741	0.00303259	A	0.3344	0.2113
14	rs10483680	56533075	0.00303157	C	0.3951	0.5203
3	rs951776	150456991	0.00303063	T	0.3789	0.5135
8	rs4739229	21301978	0.00302818	A	0.1142	0.2162
6	rs576496	153923073	0.00302551	T	0.3868	0.2681
6	rs1571631	108956794	0.00302544	T	0.2654	0.3919
7	rs4722888	29111739	0.0030234	A	0.382	0.2568
2	rs12614837	221640750	0.00302193	C	0.4383	0.5743
10	rs11245106	128383257	0.00302154	A	0.2037	0.1149
22	rs5756388	20681365	0.00302152	G	0.2716	0.3986
14	rs799040	81694251	0.00302152	A	0.2654	0.3986
15	rs1545472	83238765	0.00301774	G	0.284	0.4054
12	rs1318179	116717497	0.00301697	T	0.2716	0.1554
1	rs10799241	4469407	0.00301566	A	0.4444	0.3243
17	rs512038	70160535	0.00301322	A	0.4199	0.2929
2	rs1530933	236653152	0.00301215	A	0.1352	0.2466
4	rs7436080	79096173	0.00300985	C	0.3931	0.274
2	rs933493	102077463	0.00300811	C	0.1522	0.2635
5	rs397400	64795287	0.00300738	C	0.06962	0.1528
2	rs1473099	60303214	0.003007	G	0.4599	0.3333
15	rs7180201	22383764	0.00300692	T	0.1358	0.2365
11	rs694424	133329749	0.00300692	A	0.1358	0.2432
7	rs2541076	37255839	0.00300692	G	0.1358	0.2432
20	rs1275404	34530533	0.00300676	A	0.271	0.1575
8	rs11784165	63653569	0.00300494	G	0.3082	0.1918
20	rs6115865	3307303	0.00300174	T	0.2821	0.4028
12	rs10745558	90434314	0.00300107	T	0.327	0.2055
16	rs2880608	5968452	0.00300067	G	0.1783	0.08904
18	rs4799084	75634606	0.00300046	T	0.4245	0.2905
9	rs9410970	89605040	0.00300004	A	0.1944	0.3176
7	rs2237318	24735803	0.0029998	C	0.1767	0.08451
8	rs11780927	33926452	0.00299962	A	0.3032	0.4328
1	rs6699420	105349107	0.00299711	A	0.429	0.5676
1	rs6677245	171544988	0.00299548	C	0.1491	0.07432
14	rs1885747	92117208	0.00299223	G	0.2062	0.1081
15	rs12912379	52293437	0.00299186	T	0.1975	0.1014
7	rs10253135	70091403	0.00298975	A	0.1636	0.277
2	rs1358578	51626897	0.00298975	A	0.1605	0.277
13	rs9316453	48911623	0.00298857	A	0.05822	0.1319
4	rs6815080	66045082	0.0029885	T	0.1943	0.1081
16	rs3751747	83586964	0.00298802	G	0.3878	0.2639
13	rs9563077	51370869	0.00298782	A	0.4253	0.5507
2	rs7598661	47322459	0.0029869	A	0.3301	0.2083
1	rs2255597	236316107	0.00298582	G	0.1358	0.05405
7	rs3757419	65666864	0.00298555	T	0.2329	0.1338
2	rs7590429	230966394	0.00298475	T	0.3454	0.2319
4	rs1156304	20497534	0.00298284	G	0.4031	0.274
4	rs17630730	114771028	0.00298103	A	0.1424	0.06081
2	rs6711787	66637184	0.00298071	A	0.2102	0.3288
8	rs7829784	84276448	0.0029806	G	0.2778	0.1757
12	rs879112	13301408	0.00297993	A	0.1571	0.2569
16	rs1477085	53300898	0.00297988	A	0.05975	0.1389
1	rs635926	186200605	0.00297974	T	0.3735	0.5
6	rs9405232	4318212	0.00297974	A	0.3735	0.5135
2	rs12622685	70718233	0.00297966	A	0.2888	0.1757
5	rs7727745	1265357	0.0029778	A	0.1194	0.2192
5	rs10805890	74028637	0.00297721	G	0.2422	0.3649
13	rs815014	36227353	0.00297576	T	0.4167	0.2838
10	rs4748608	20014936	0.00297493	A	0.413	0.5473
11	rs11222539	130622207	0.00297493	A	0.4161	0.5473
3	rs7632392	139168646	0.00297461	T	0.2377	0.3562
10	rs10906796	15097764	0.00297376	A	0.2911	0.4296
7	rs6946212	147646890	0.00297342	C	0.4198	0.5541
8	rs17058573	27987670	0.00297339	T	0.148	0.06944
18	rs633691	6957089	0.00297244	A	0.4427	0.5676
5	rs1445846	178439675	0.00297184	T	0.09938	0.1849
2	rs2276593	227606678	0.00296747	T	0.4352	0.3108
4	rs3946	357927	0.00296747	A	0.4383	0.3176
3	rs2371816	29792662	0.00296732	C	0.1852	0.09459
1	rs12044354	77690935	0.00296695	G	0.4281	0.2945
7	rs4476958	52921604	0.00296588	G	0.2273	0.3417
4	rs10517676	158949009	0.00296523	T	0.1204	0.2162
3	rs2219255	59553379	0.0029626	G	0.3025	0.1849
13	rs9555029	103598686	0.00296227	C	0.2025	0.1081
11	rs4937337	127852266	0.00296123	A	0.3261	0.2027
17	rs9899816	46422762	0.00296055	C	0.4873	0.3514
18	rs7228240	9719894	0.00295921	C	0.2531	0.3767
7	rs218106	31459149	0.00295875	C	0.205	0.1096
9	rs597131	32527141	0.00295816	G	0.2436	0.1429
22	rs17002034	39326313	0.00295649	T	0.2994	0.1892
20	rs6089661	60144439	0.00295613	G	0.1698	0.277
1	rs12404332	104977514	0.00295567	G	0.0528	0.1284
3	rs11921067	105382113	0.00295469	T	0.142	0.06081
12	rs11053603	10165296	0.00295469	A	0.1389	0.06081
11	rs4935969	125801799	0.00295469	C	0.142	0.06081
3	rs11916152	128932251	0.00295469	T	0.1389	0.06081
4	rs6535721	138826280	0.00295469	A	0.1389	0.07432
16	rs17186260	58099789	0.00295421	C	0.358	0.2432
6	rs1738264	38850686	0.0029527	T	0.3354	0.473
10	rs7092525	130628453	0.00295228	C	0.1335	0.2365
17	rs2190963	10930716	0.00295228	C	0.1366	0.2365
5	rs187162	173583482	0.00295202	G	0.1962	0.3082
2	rs3821153	36606626	0.00295084	T	0.4198	0.5541
5	rs17146780	119915558	0.0029486	T	0.1821	0.08784
1	rs10910328	232224038	0.00294645	A	0.108	0.1959
6	rs4513814	124659445	0.00294589	T	0.216	0.1233
3	rs12494696	2746752	0.00294413	A	0.3	0.4178
8	rs10216447	22565423	0.00294356	T	0.1352	0.05405
9	rs2188053	117339571	0.00294347	C	0.4406	0.3125
20	rs2235734	45725556	0.00294295	G	0.3148	0.2027
1	rs2785990	217754055	0.00294268	C	0.3488	0.2297
1	rs2941285	243470113	0.00294268	A	0.3426	0.2297
1	rs3850718	232823041	0.00293868	T	0.3302	0.2162
13	rs288777	67347176	0.00293787	G	0.1543	0.06757
8	rs11203854	17307609	0.00293688	C	0.4904	0.3542
1	rs2297487	151001014	0.00293558	T	0.3137	0.4459
3	rs6801817	60048692	0.00293513	A	0.3531	0.2297
11	rs202718	49151666	0.00293444	T	0.1429	0.06849
9	rs4329321	9269132	0.00293344	G	0.4578	0.5959
5	rs10512623	35621144	0.00293253	T	0.1574	0.07432
8	rs6468693	100920444	0.00292985	G	0.3981	0.5274
21	rs2837705	40852671	0.00292936	T	0.4074	0.5405
6	rs12199205	12619016	0.00292824	G	0.2222	0.3446
3	rs9835716	6002244	0.00292671	T	0.2053	0.3286
7	rs10259514	36796230	0.00292585	G	0.3145	0.2095
8	rs7840029	139378789	0.0029255	T	0.179	0.2838
9	rs265077	70336353	0.0029255	A	0.1759	0.2905
1	rs1354060	66283992	0.00292547	A	0.3457	0.4865
17	rs757597	12582057	0.00292484	G	0.4198	0.2973
5	rs17284566	82961653	0.00292367	T	0.1678	0.08696
16	rs1820235	56821913	0.00292354	A	0.4503	0.5811
1	rs12137569	115422262	0.00292072	T	0.325	0.4658
6	rs9402927	138291449	0.00291977	A	0.226	0.338
15	rs12442944	37348296	0.00291828	G	0.3833	0.2671
14	rs8007929	69270216	0.00291634	A	0.1883	0.3014
17	rs4968531	56597224	0.00291567	C	0.08696	0.1824
5	rs609651	160562804	0.00291567	T	0.09006	0.1757
2	rs6433323	172581306	0.00291458	G	0.2609	0.3769
11	rs7925270	120068508	0.00290895	T	0.4043	0.5405
3	rs10510573	26385033	0.00290815	G	0.2469	0.1419
4	rs4696769	8199059	0.00290774	G	0.4383	0.5743
5	rs13187857	39241671	0.00290397	G	0.3063	0.4306
14	rs8020556	25140850	0.00290356	G	0.2377	0.3514
3	rs1357268	70387228	0.00290283	T	0.375	0.4932
18	rs8098335	4528224	0.0028998	G	0.1512	0.2534
15	rs1912	78510416	0.00289782	T	0.1781	0.08784
10	rs7358069	30007652	0.00289581	C	0.3333	0.4595
18	rs6566993	54452590	0.00289551	G	0.4236	0.2986
9	rs2131355	70317964	0.00289435	C	0.3137	0.4384
17	rs1107769	64287665	0.00289145	C	0.287	0.1757
8	rs11775456	52092399	0.00289145	G	0.287	0.1824
9	rs955975	84307240	0.0028888	G	0.4753	0.3446
7	rs6945033	138349365	0.00288779	A	0.4105	0.277
1	rs12726865	68352421	0.00288774	A	0.3106	0.1959
14	rs9323624	75570056	0.00288537	C	0.2438	0.3716
8	rs2597348	133541123	0.00288304	T	0.4691	0.6014
1	rs1323530	166756471	0.00288137	T	0.321	0.4527
6	rs9320579	117182325	0.00288049	A	0.1429	0.2466
3	rs9832203	125585007	0.00287806	T	0.1719	0.08784
20	rs4809987	36257080	0.00287658	A	0.4475	0.3176
2	rs6545094	49119818	0.00287655	A	0.5	0.3716
16	rs1381537	8124018	0.00287631	G	0.4188	0.2847
16	rs1820258	57828331	0.0028757	G	0.3488	0.2297
2	rs7599875	41864664	0.00287566	C	0.1543	0.2635
2	rs3886691	175609587	0.00287313	T	0.2654	0.3919
9	rs535614	3236491	0.00287304	A	0.09259	0.1824
20	rs7274775	9671375	0.00287304	T	0.09568	0.1824
5	rs153881	123197983	0.00287304	T	0.09259	0.1892
6	rs16890441	159832107	0.00287248	T	0.2595	0.3784
5	rs2303677	179201385	0.00287243	C	0.4656	0.5946
13	rs7321717	89607236	0.00287128	T	0.392	0.5135
7	rs6963357	50392785	0.00287128	A	0.3951	0.527
3	rs6806898	133145979	0.00286977	T	0.1406	0.06081
2	rs4347759	139291814	0.00286909	A	0.2685	0.3851
5	rs10070168	76871811	0.00286722	G	0.3333	0.2297
1	rs12059546	238036720	0.00286637	G	0.2716	0.3919
6	rs2509453	88718521	0.00286637	A	0.2747	0.3986
10	rs12221213	90088207	0.00286494	G	0.284	0.3986
15	rs6496327	84781904	0.00286494	C	0.2809	0.4054
17	rs2363838	62450618	0.00286494	A	0.284	0.4054
22	rs2283940	32484020	0.0028646	T	0.1361	0.2297
2	rs7572947	57375342	0.00286425	A	0.1187	0.223
10	rs10795911	11991902	0.00286267	G	0.4534	0.3311
1	rs2503185	66233989	0.00286144	A	0.2593	0.1554
5	rs384834	73309452	0.00286129	A	0.4877	0.3562
2	rs11123646	4355598	0.00285977	C	0.3322	0.4643
20	rs2757072	22339189	0.00285864	A	0.3097	0.2071
7	rs17169524	137459379	0.0028584	C	0.1863	0.1014
7	rs7723	44584318	0.00285837	A	0.1543	0.06849
21	rs2833145	31179148	0.00285646	C	0.3889	0.2703
14	rs856703	84497599	0.00285432	G	0.3662	0.2429
22	rs5994776	32299514	0.00285265	G	0.2006	0.1081
2	rs10180601	137852241	0.00285265	A	0.2006	0.1081
3	rs3792460	7597270	0.00285179	C	0.2719	0.3919
4	rs2728125	89220917	0.00285016	G	0.2702	0.1622
7	rs10253637	29395357	0.00284843	A	0.1667	0.08904
21	rs2826174	20619946	0.00284816	T	0.1195	0.05556
11	rs217122	87678399	0.00284772	C	0.3766	0.5
14	rs10150103	19745034	0.00284405	A	0.4969	0.6149
10	rs11001345	76681069	0.00284209	A	0.3428	0.2222
3	rs1447698	135943058	0.0028413	A	0.2419	0.1458
18	rs7237077	45898376	0.00283942	C	0.1605	0.2703
11	rs948191	70130643	0.00283773	G	0.3796	0.5068
10	rs10825157	55327425	0.00283468	T	0.1739	0.09459
2	rs7579281	231412351	0.00283468	G	0.1739	0.08784
5	rs4957361	41021361	0.00283426	C	0.4321	0.5608
1	rs4951407	202824693	0.00283334	T	0.3509	0.2365
7	rs2372808	146362298	0.00283104	G	0.3765	0.2635
9	rs928549	126232728	0.00282887	G	0.4867	0.6042
4	rs4235295	21833251	0.00282856	G	0.2809	0.1689
7	rs4722006	2732249	0.00282856	T	0.2778	0.1689
20	rs3091470	44838035	0.00282792	C	0.2857	0.1757
17	rs10512426	20463036	0.00282465	G	0.4568	0.5811
22	rs130413	26818105	0.00282411	G	0.1164	0.2153
9	rs10968093	27743227	0.00282332	A	0.1966	0.1056
10	rs2148379	129076914	0.00282299	A	0.3025	0.1929
17	rs4309439	8544692	0.00282247	C	0.3704	0.5
11	rs500394	83930740	0.00282206	T	0.211	0.3264
12	rs4304840	8559164	0.00282104	G	0.2006	0.1014
5	rs7704592	71331087	0.00282008	C	0.4494	0.3243
8	rs6993893	115168076	0.00281998	A	0.195	0.3108
6	rs12195698	141998921	0.0028198	A	0.4156	0.2887
8	rs2055195	26696942	0.00281728	C	0.1646	0.08108
19	rs6512186	17321782	0.00281632	T	0.2981	0.1892
10	rs10764735	129715444	0.00281515	T	0.3981	0.2671
19	rs3928917	46899486	0.00281218	C	0.4846	0.3649
5	rs580004	80384225	0.00281036	G	0.2346	0.1284
11	rs1458836	75202444	0.00281036	T	0.2346	0.1351
19	rs17271883	5785212	0.00280982	T	0.4753	0.6027
22	rs7291990	30899263	0.00280733	C	0.2963	0.1824
19	rs3752199	9128319	0.00280733	T	0.075	0.1644
2	rs10168190	59837408	0.00280694	C	0.3924	0.2817
6	rs196686	80186652	0.0028064	A	0.1667	0.2703
3	rs1155947	80460159	0.00280612	T	0.1522	0.06757
6	rs9365352	162260940	0.00280612	T	0.1491	0.06757
16	rs17300655	54048550	0.00280608	A	0.1781	0.08904
2	rs2667033	160621939	0.00280544	A	0.2593	0.1486
17	rs210837	29759282	0.00280544	A	0.2531	0.1486
6	rs3757350	64411606	0.00280506	G	0.125	0.223
4	rs7686963	81726748	0.00280447	A	0.2531	0.363
1	rs946471	215009748	0.00280059	G	0.2578	0.3681
12	rs2011247	97022756	0.00279956	C	0.4268	0.5541
11	rs676134	116685101	0.00279921	C	0.3426	0.2365
21	rs9983634	23345177	0.00279887	C	0.4551	0.3264
21	rs2131450	17633293	0.00279887	C	0.1801	0.2847
22	rs2073458	21028552	0.00279569	A	0.3758	0.25
5	rs10064513	39117232	0.00279519	G	0.3875	0.5069
12	rs11176925	66568062	0.00279387	C	0.2143	0.1284
1	rs3818727	42394232	0.00279374	A	0.3364	0.223
10	rs1439042	80374264	0.00279349	T	0.3292	0.4459
2	rs11683773	240621090	0.00279305	G	0.3	0.4247
3	rs569216	96577406	0.0027924	G	0.3937	0.527
4	rs752500	124747902	0.00279225	A	0.3	0.1929
13	rs6650346	70173422	0.00279167	G	0.2	0.3056
10	rs2482594	110343661	0.00279065	C	0.4167	0.5405
3	rs6443099	7295514	0.00279065	T	0.4074	0.5473
15	rs682359	40214125	0.00279065	T	0.4105	0.5473
3	rs13326143	21250542	0.00278882	A	0.2578	0.1554
10	rs2167704	4835062	0.00278777	T	0.1265	0.05405
6	rs17613998	9944162	0.00278777	A	0.1265	0.05405
19	rs2070132	41419205	0.00277968	A	0.2994	0.4375
4	rs6448932	12204897	0.00277889	G	0.2191	0.3311
13	rs773328	104116906	0.00277829	C	0.2919	0.4189
10	rs7922488	120006858	0.00277781	T	0.4846	0.6149
8	rs17360508	125332999	0.0027769	T	0.2031	0.3194
15	rs8033891	94629190	0.00277674	C	0.1615	0.2671
8	rs1598294	15675662	0.00277635	A	0.1759	0.277
11	rs4372462	128631916	0.00277285	C	0.1759	0.08784
8	rs12676786	115640955	0.00277285	A	0.1728	0.08784
19	rs11879922	37456458	0.00277285	T	0.179	0.08784
6	rs3798560	34451544	0.0027704	T	0.4105	0.527
9	rs1901069	117784366	0.00276786	A	0.2716	0.1622
15	rs10520802	94275795	0.00276682	T	0.125	0.2222
13	rs2025522	104870871	0.00276601	A	0.2253	0.1216
10	rs10748834	83581804	0.00276601	C	0.2191	0.1216
6	rs174399	112026312	0.00276589	G	0.3781	0.5135
22	rs9612040	42048498	0.00276478	T	0.1554	0.2571
3	rs541651	174610200	0.0027627	C	0.1389	0.06081
6	rs2166247	166463252	0.0027627	G	0.1358	0.06757
7	rs1880629	45404022	0.0027627	T	0.142	0.06081
2	rs10168801	218288795	0.00276229	G	0.2795	0.1689
7	rs7778806	125442696	0.00276229	A	0.2764	0.1689
13	rs9537973	57692770	0.00276111	G	0.1988	0.3108
1	rs6660793	196578583	0.00275814	T	0.4277	0.5541
3	rs17054035	54459158	0.00275773	T	0.1667	0.08784
16	rs16950734	78173101	0.00275305	A	0.466	0.3378
20	rs311497	61691693	0.00275193	G	0.2407	0.1419
5	rs3798111	128466046	0.00275098	T	0.1481	0.06757
15	rs4775125	57280207	0.00275085	T	0.3673	0.25
18	rs573269	30863716	0.0027499	T	0.4074	0.2905
11	rs4930702	63846450	0.00274686	T	0.3944	0.5135
18	rs7232129	23706100	0.00274572	A	0.4352	0.5676
15	rs11637211	21474668	0.00274557	G	0.07547	0.1528
13	rs7332129	41053103	0.0027448	A	0.2438	0.3514
5	rs1861576	157235562	0.00274457	C	0.4627	0.3446
13	rs7338592	87497144	0.00274434	G	0.3937	0.2838
12	rs10847980	121953875	0.0027426	G	0.287	0.1757
5	rs899552	5138460	0.00274252	C	0.1486	0.07042
17	rs11652768	74697545	0.00274178	A	0.4156	0.2973
2	rs4616477	234606029	0.0027413	T	0.4907	0.3784
19	rs757454	3611619	0.00274125	A	0.3075	0.2027
16	rs8053797	84081358	0.00274045	T	0.5	0.3716
3	rs6787984	107177546	0.00274024	T	0.08387	0.1597
4	rs1479008	56712250	0.00273978	G	0.2284	0.1319
6	rs11751907	24274212	0.00273959	T	0.4938	0.3649
3	rs2159272	45804999	0.00273935	A	0.4228	0.2973
10	rs4934207	88184509	0.00273647	C	0.321	0.4459
6	rs7738520	110770700	0.00273423	A	0.1678	0.2808
11	rs1943684	106953966	0.00273291	G	0.4012	0.5203
15	rs937101	66799561	0.00273082	T	0.1677	0.08219
2	rs6728625	155191183	0.00273027	T	0.3148	0.4324
11	rs7112091	8359968	0.00273027	C	0.3148	0.4392
16	rs6500963	7407490	0.00272898	T	0.1049	0.1959
1	rs625436	199828298	0.00272898	G	0.1049	0.1959
5	rs1030484	76135668	0.00272769	T	0.1582	0.2534
13	rs4772793	105919834	0.00272512	T	0.3025	0.4324
3	rs2728944	9356250	0.00272499	G	0.09259	0.1824
8	rs10503942	33300800	0.00272499	A	0.08951	0.1757
8	rs4921994	18999082	0.00272497	C	0.2068	0.1149
4	rs2531174	15549303	0.00272118	G	0.1242	0.2192
21	rs363456	29897203	0.00272107	A	0.2019	0.3099
11	rs7943820	107894495	0.00271945	T	0.1327	0.05479
12	rs6582566	44327645	0.00271945	G	0.06481	0.1419
12	rs10858586	86299452	0.00271889	T	0.2563	0.3662
4	rs1031378	151931504	0.00271873	C	0.3696	0.5
10	rs7086205	104192719	0.00271809	C	0.1925	0.1014
18	rs9957078	47289919	0.00271807	C	0.4255	0.5608
18	rs7244678	11987197	0.00271737	T	0.2685	0.3851
7	rs6462353	32330668	0.00271717	C	0.3594	0.4792
2	rs264949	103668922	0.00271614	T	0.2901	0.4122
1	rs1410581	63461834	0.00271577	G	0.2747	0.3919
15	rs8036656	34959356	0.00271565	A	0.3858	0.5068
13	rs9316153	45185022	0.00271499	A	0.4691	0.3446
2	rs17749423	210509426	0.00271376	T	0.175	0.1042
10	rs2002042	101577921	0.00271366	T	0.4112	0.2899
8	rs3739330	79798419	0.00271054	A	0.1361	0.06164
11	rs1187154	91681501	0.00270938	C	0.2562	0.1554
13	rs17591314	102020900	0.00270831	C	0.1	0.1892
14	rs17126483	22631033	0.00270802	C	0.1296	0.2297
9	rs12000233	140092954	0.00270802	T	0.1265	0.2297
16	rs1436044	59158632	0.00270791	A	0.05247	0.1149
3	rs7624355	187910034	0.00270787	T	0.5	0.3851
12	rs2468089	103723674	0.00270613	G	0.3634	0.4932
2	rs329489	64117034	0.00270183	A	0.1883	0.3041
12	rs17544148	29001936	0.00270099	G	0.2315	0.1351
15	rs11631211	23412204	0.00270099	G	0.2346	0.1351
8	rs1606609	9743802	0.00270067	A	0.05864	0.1284
5	rs4266409	28525082	0.00270067	A	0.05556	0.1284
12	rs2857658	51079253	0.00270067	A	0.05556	0.1284
3	rs9851637	185866315	0.00270029	C	0.4689	0.5946
3	rs3804775	102789197	0.0026999	T	0.4012	0.2838
9	rs719854	133035355	0.00269936	A	0.3858	0.5068
12	rs10849888	120377169	0.00269852	A	0.4259	0.5473
11	rs2741806	6813393	0.00269771	G	0.2253	0.1301
5	rs32339	14235550	0.00269592	A	0.1656	0.08108
1	rs12118846	40326031	0.00269533	G	0.2778	0.1712
6	rs6459440	16103544	0.00269366	G	0.2329	0.3378
1	rs333958	110238029	0.00269259	T	0.3673	0.25
8	rs7012413	38436555	0.00269259	T	0.3704	0.25
11	rs174570	61353788	0.0026907	T	0.3031	0.4324
3	rs9820070	189169768	0.00268997	C	0.3375	0.4658
12	rs17835052	15210855	0.00268996	C	0.1358	0.06164
20	rs2426843	57814240	0.00268989	G	0.4075	0.2887
7	rs16868583	88491821	0.00268818	G	0.3703	0.2568
6	rs1058768	54294106	0.00268755	T	0.1975	0.1081
20	rs6090877	46645208	0.00268755	T	0.2006	0.1149
6	rs12175153	96654375	0.00268653	T	0.1688	0.2703
2	rs12713544	65792244	0.0026864	T	0.4565	0.3243
2	rs707137	157803303	0.00268467	A	0.4557	0.3333
12	rs1506382	30440430	0.00268359	C	0.09006	0.1824
20	rs1884885	31341559	0.00268357	T	0.1056	0.2095
4	rs17090416	61781532	0.00268354	G	0.225	0.3356
13	rs9554689	99933492	0.00268103	G	0.05346	0.1319
14	rs12891580	100351189	0.00268078	T	0.4875	0.6216
3	rs10084664	86047427	0.00267993	A	0.2809	0.1689
19	rs6510345	38280781	0.00267725	T	0.1025	0.1986
1	rs3752543	7352981	0.00267647	T	0.4228	0.5405
10	rs1028915	106255352	0.00267623	T	0.2143	0.1216
9	rs2075664	100789319	0.00267501	A	0.4596	0.5811
14	rs7158721	83339645	0.00267392	A	0.1512	0.06849
9	rs1032835	101085931	0.00267392	C	0.1512	0.06849
16	rs4341727	81753944	0.00267218	T	0.1396	0.07258
9	rs10114302	137858802	0.00266931	C	0.3025	0.411
19	rs4514789	57057466	0.00266931	C	0.2901	0.4178
11	rs3751078	34869891	0.00266927	A	0.0559	0.1284
13	rs1115303	88100825	0.0026657	T	0.3981	0.277
20	rs6035902	21530338	0.00266341	A	0.2068	0.3108
9	rs1891403	114567004	0.00266249	C	0.08025	0.1757
6	rs2317966	1495885	0.00265899	G	0.463	0.3378
15	rs17158657	82196469	0.00265896	A	0.3364	0.223
14	rs2051534	21168324	0.00265728	C	0.2075	0.3151
5	rs1426095	94472045	0.00265706	A	0.3377	0.2222
7	rs11978732	80651017	0.00265674	G	0.3187	0.4384
1	rs1207124	23632995	0.00265495	A	0.06731	0.1397
17	rs9912125	52988467	0.0026541	T	0.1914	0.1014
6	rs2237268	136994623	0.0026539	T	0.2156	0.3311
19	rs8105737	15059631	0.0026527	C	0.449	0.3309
13	rs7319633	109175464	0.00265262	T	0.3086	0.1959
2	rs1515972	17095859	0.00265256	C	0.3696	0.2569
6	rs9385792	137700249	0.00265206	T	0.3241	0.223
3	rs4549272	168351902	0.00265193	T	0.4167	0.2973
12	rs10735989	74335292	0.00265144	T	0.4737	0.3514
17	rs7212318	2575920	0.00265006	T	0.2562	0.363
12	rs12822754	81564741	0.00264979	G	0.1019	0.1824
17	rs920749	954290	0.00264979	A	0.09877	0.1892
3	rs12491176	73482376	0.00264507	C	0.3199	0.4392
14	rs2159906	74460665	0.00264481	A	0.4846	0.6149
11	rs7942915	43989322	0.0026432	C	0.2637	0.1575
14	rs4982419	20693676	0.00264245	A	0.4037	0.5203
2	rs12615983	9270035	0.00264169	C	0.3025	0.1959
9	rs7035425	85063004	0.00264004	T	0.1615	0.08108
2	rs12464316	211644235	0.00263929	C	0.2685	0.1644
1	rs2278978	26745832	0.00263898	A	0.2244	0.125
11	rs7925896	49267528	0.00263864	C	0.275	0.3904
20	rs8119865	20941838	0.00263745	T	0.4475	0.5676
21	rs2830012	26319478	0.00263745	A	0.4537	0.5811
15	rs986393	69136099	0.00263689	C	0.3796	0.2568
7	rs4719495	17289208	0.00263671	T	0.2764	0.3851
16	rs11641380	79030519	0.00263655	A	0.3137	0.4257
1	rs4652974	34021423	0.00263536	T	0.4074	0.527
7	rs7795179	114523831	0.00263383	G	0.3075	0.4189
4	rs17070458	182166205	0.00263362	G	0.2438	0.1438
14	rs4981259	20128177	0.00263216	T	0.2795	0.4122
6	rs1905212	6018965	0.00262961	T	0.2687	0.1622
11	rs550164	119507937	0.00262809	A	0.3191	0.2153
19	rs4804805	7722546	0.00262574	G	0.1344	0.06081
21	rs2832855	30701447	0.00262561	T	0.2866	0.3958
8	rs13273947	93936510	0.0026256	A	0.2862	0.1892
22	rs10483246	48069909	0.00262511	T	0.1821	0.1014
1	rs4146799	215502259	0.00262473	A	0.1855	0.09722
2	rs10865331	62404976	0.00262164	A	0.3426	0.473
10	rs7079742	19016665	0.00262095	T	0.4448	0.3176
1	rs556063	111119814	0.00262088	G	0.4814	0.6014
10	rs4751798	122436443	0.00261995	A	0.2284	0.3311
3	rs6793853	190527197	0.00261932	C	0.2654	0.1622
11	rs523332	100379529	0.00261932	G	0.2654	0.1622
1	rs628117	107798629	0.00261845	C	0.3344	0.2192
17	rs8081176	75898582	0.0026178	C	0.3125	0.2162
1	rs16860185	160560694	0.00261738	A	0.1087	0.1986
2	rs2693833	6069584	0.00261657	G	0.4503	0.3425
2	rs6758126	142216604	0.00261631	C	0.1957	0.3108
8	rs11783521	127455376	0.00261575	A	0.375	0.5
16	rs2549908	79471170	0.00261517	C	0.3951	0.2838
2	rs288247	183420224	0.00261509	T	0.4815	0.6014
7	rs1207721	96512360	0.00261425	C	0.2795	0.1689
22	rs5750597	37071739	0.00261405	A	0.1281	0.2192
8	rs759656	140739149	0.00261381	A	0.1556	0.07639
7	rs6461614	21895052	0.00261378	C	0.4968	0.621
6	rs9295895	30546205	0.002612	C	0.3302	0.4595
8	rs7823401	105324650	0.00260904	G	0.08025	0.1597
13	rs9318544	77871604	0.00260882	T	0.2284	0.3514
12	rs1847459	89729173	0.002608	C	0.4253	0.3099
13	rs9541185	67095292	0.00260745	G	0.213	0.1216
8	rs2951996	26063811	0.00260745	T	0.216	0.1216
2	rs4853843	1706937	0.00260662	G	0.3344	0.4538
3	rs336550	162595561	0.00260642	G	0.3376	0.2222
6	rs705960	158783818	0.00260388	C	0.05625	0.1232
8	rs13261155	94341800	0.00260326	T	0.1728	0.2838
12	rs7311005	97728725	0.00260167	G	0.1646	0.277
11	rs11214880	97718006	0.00260129	A	0.4379	0.3056
8	rs1470969	115879561	0.00260115	G	0.1728	0.08784
6	rs622917	33810847	0.00260115	T	0.1728	0.09459
12	rs7302560	95918063	0.00260115	C	0.1728	0.09459
5	rs12515142	36462168	0.00259923	C	0.2346	0.3446
13	rs7330967	52407458	0.00259811	A	0.392	0.5135
6	rs2274088	14005965	0.00259715	T	0.284	0.1757
16	rs11859727	10130086	0.00259715	A	0.284	0.1757
21	rs2834732	35308597	0.00259715	T	0.284	0.1824
11	rs621922	93994962	0.00259629	T	0.4295	0.5563
8	rs4870723	121297860	0.00259561	A	0.3241	0.4392
7	rs2008619	111305176	0.00259505	A	0.1732	0.2746
4	rs1216363	129789897	0.00259426	G	0.1235	0.05405
6	rs4959432	7336920	0.00259426	G	0.1296	0.05405
1	rs2356559	45754099	0.00259426	T	0.1265	0.06081
3	rs17232163	121754717	0.00259426	T	0.1235	0.06081
9	rs4977348	19887264	0.00259426	C	0.1265	0.05405
10	rs6585283	116217311	0.00259378	C	0.09317	0.1781
4	rs3846401	13736581	0.00259229	A	0.1058	0.1944
15	rs16943332	87901104	0.00259109	T	0.2438	0.3581
7	rs4727661	106269809	0.00259014	C	0.1988	0.1149
3	rs9812159	173603541	0.00259006	A	0.4487	0.3288
7	rs6976733	155807356	0.0025896	A	0.3526	0.4726
1	rs10873708	85840330	0.00258903	A	0.3792	0.5
3	rs3805036	4857700	0.00258886	T	0.3179	0.4459
6	rs201329	21154147	0.00258785	G	0.2006	0.1164
21	rs2776240	29232510	0.00258652	A	0.2188	0.1216
2	rs17476669	50579975	0.00258596	A	0.0625	0.1319
5	rs7715464	155741630	0.00258596	A	0.0625	0.1319
13	rs2146403	36851783	0.0025854	C	0.3272	0.223
4	rs17023940	96596617	0.00258527	A	0.2862	0.1786
15	rs11071981	66203629	0.00258518	A	0.3673	0.2534
7	rs7798679	47470391	0.00258506	C	0.4193	0.2973
10	rs1361777	9062270	0.00258492	T	0.2963	0.2027
10	rs7072552	71874967	0.00258492	T	0.2994	0.1959
5	rs281124	71013753	0.00258435	A	0.25	0.3649
6	rs4896224	137339819	0.00258435	C	0.25	0.3649
11	rs7949453	68964857	0.00258299	C	0.1636	0.08108
4	rs7697323	7734317	0.00258248	A	0.1019	0.1959
14	rs10140657	51962362	0.0025815	G	0.3292	0.2153
8	rs4410914	123254429	0.00258142	C	0.1481	0.25
11	rs1939957	131809639	0.00258142	G	0.1512	0.25
5	rs1036211	107284136	0.00258131	A	0.2197	0.125
18	rs2847407	24469297	0.0025809	A	0.3858	0.5135
5	rs58644	141772011	0.00257895	G	0.2531	0.3649
14	rs11158445	62225157	0.00257895	G	0.2531	0.3716
10	rs1659789	78783570	0.00257859	C	0.3775	0.5
2	rs6734603	181746974	0.00257835	T	0.2484	0.1554
12	rs4765727	3309458	0.00257665	A	0.4938	0.3784
2	rs6714498	135367236	0.00257665	C	0.5	0.3716
22	rs7288088	46556902	0.00257617	T	0.07453	0.1486
10	rs1060373	62224506	0.00257574	A	0.0679	0.1351
1	rs1334973	43693971	0.00257514	G	0.1327	0.06081
2	rs6542108	113471661	0.00257514	T	0.1358	0.06081
7	rs2140144	149983820	0.00257459	A	0.2963	0.4122
10	rs12573749	71290538	0.00257445	A	0.3949	0.2778
7	rs7458065	15610748	0.00257339	T	0.05346	0.1233
11	rs695121	35498041	0.00257202	T	0.3302	0.2192
10	rs1106789	87543389	0.00257193	G	0.2654	0.3851
4	rs902444	106142496	0.00257165	C	0.1574	0.07432
4	rs10029800	153212191	0.00257165	A	0.1543	0.08108
2	rs11885449	33464415	0.00257123	A	0.1739	0.2703
3	rs2293032	184962933	0.00257048	A	0.1019	0.1849
12	rs1468195	46094949	0.00257022	A	0.2778	0.3919
15	rs1511486	23789613	0.00256959	T	0.3344	0.2297
3	rs11705811	162126481	0.00256843	C	0.1451	0.06757
13	rs6563808	39664662	0.00256667	T	0.3906	0.274
1	rs2662918	223103095	0.0025662	T	0.4352	0.5608
5	rs36716	127591462	0.00256521	A	0.2037	0.1149
11	rs1478690	27252454	0.00256462	G	0.3827	0.5068
15	rs1314054	89433233	0.00256428	C	0.4255	0.5473
15	rs2946365	84133968	0.00256389	A	0.3481	0.2297
5	rs12656386	2018996	0.00256208	C	0.1265	0.2162
1	rs618083	235441780	0.00256166	T	0.4228	0.3041
9	rs4620377	14623299	0.00256166	T	0.4228	0.3108
6	rs9484836	144355380	0.00255868	A	0.09554	0.1806
3	rs9880190	5425470	0.00255421	A	0.3416	0.2297
5	rs12656419	83252847	0.00255335	A	0.3117	0.4384
10	rs9422358	48271249	0.00255246	G	0.3882	0.2635
5	rs2548975	133438999	0.00255229	T	0.2812	0.4054
3	rs8180086	152520570	0.0025509	A	0.3868	0.5139
11	rs1726744	73543430	0.00255082	C	0.4781	0.5833
6	rs2181069	155846341	0.00254965	C	0.1792	0.09589
5	rs2611713	95984706	0.00254927	G	0.2599	0.375
14	rs1953851	44159355	0.00254782	G	0.2284	0.1419
3	rs6799683	115156715	0.0025471	T	0.3	0.4257
9	rs12551377	112791145	0.00254692	C	0.1522	0.08219
12	rs1112925	127421487	0.00254526	A	0.4907	0.6216
8	rs7016497	141746506	0.00254526	C	0.4938	0.6149
8	rs13271824	122998734	0.00254445	A	0.429	0.5473
4	rs11721827	187228131	0.0025434	C	0.3063	0.1959
13	rs1890202	112603051	0.00254269	G	0.4255	0.3041
4	rs1369093	73464055	0.00253909	C	0.283	0.1812
5	rs157521	55856788	0.00253902	G	0.1025	0.1959
15	rs12907805	74477661	0.00253854	A	0.3292	0.223
22	rs4823473	45936542	0.00253668	A	0.3519	0.25
6	rs3827783	6574986	0.00253668	G	0.3549	0.2432
1	rs17699274	111591133	0.00253668	A	0.3488	0.2432
12	rs9783421	123698541	0.00253645	G	0.359	0.2536
8	rs1455576	63984994	0.00253512	A	0.1855	0.3041
12	rs12311870	61624619	0.00253496	A	0.2834	0.4041
15	rs7166942	96656624	0.00253473	G	0.2747	0.1689
3	rs2375728	146591035	0.00253465	C	0.1176	0.05072
1	rs84314	33367799	0.00253266	T	0.463	0.5811
3	rs1381798	38412475	0.00253266	G	0.4599	0.5811
5	rs759947	110800999	0.00253266	A	0.4599	0.5743
5	rs1422170	92108383	0.00253253	A	0.392	0.2703
15	rs1377095	85061729	0.00253253	G	0.3858	0.2703
5	rs4867939	168156259	0.00253253	T	0.3981	0.277
1	rs7418865	29743041	0.00253253	T	0.3889	0.2703
15	rs1863095	92917093	0.00253198	T	0.1832	0.2945
8	rs2049824	129358738	0.00252853	C	0.4568	0.3311
17	rs2551799	9141636	0.00252853	A	0.4537	0.3378
1	rs507181	74712158	0.00252781	C	0.2756	0.3851
16	rs4843238	85947656	0.00252676	T	0.2405	0.3425
4	rs6817353	5292472	0.00252457	G	0.3365	0.2297
12	rs4611262	101026889	0.0025222	T	0.1038	0.1824
1	rs2422321	73065981	0.00252203	G	0.1142	0.1959
21	rs2236645	34264108	0.00252197	T	0.3395	0.223
10	rs10796316	15608859	0.00252123	A	0.3704	0.4865
7	rs13232623	101284169	0.00252123	A	0.3673	0.4932
14	rs4247027	104210939	0.00252123	G	0.3735	0.4865
15	rs12148183	59415019	0.00251964	A	0.1975	0.3041
17	rs12453877	14040467	0.00251824	G	0.1863	0.2838
9	rs1339249	77818018	0.00251668	C	0.1296	0.223
12	rs11609868	126602165	0.00251668	A	0.1358	0.2297
7	rs2348558	7808086	0.00251668	C	0.1358	0.223
14	rs10150642	106174317	0.00251668	A	0.1296	0.2297
14	rs2583292	106176088	0.00251668	A	0.1296	0.2297
4	rs17629353	114413860	0.00251572	T	0.239	0.1419
14	rs1760956	64741665	0.00251506	G	0.1667	0.2635
3	rs6767817	31345823	0.00251461	C	0.1993	0.2986
5	rs4921028	115147593	0.00251459	T	0.2658	0.1644
11	rs12288283	114084459	0.00251346	A	0.4815	0.3581
19	rs3764625	54340863	0.00251244	G	0.3056	0.2027
6	rs2152076	118568312	0.00251244	T	0.3056	0.2027
8	rs7010043	120080512	0.00251198	G	0.3323	0.2292
4	rs12511966	72543772	0.00251009	T	0.2484	0.3581
7	rs2160321	77920543	0.00251009	A	0.2547	0.3716
10	rs10995927	66041947	0.00250858	T	0.358	0.4797
8	rs6586730	18165587	0.00250732	A	0.4506	0.5743
14	rs12886429	68017897	0.00250638	G	0.4654	0.5959
14	rs1882830	74892909	0.0025061	G	0.3906	0.5203
11	rs592928	93218361	0.00250445	A	0.4691	0.3562
4	rs1452554	18529262	0.00250445	C	0.466	0.363
5	rs16895743	26559120	0.00250441	T	0.09259	0.1824
11	rs4937504	129752910	0.0025038	A	0.4136	0.5338
11	rs322622	29778212	0.00250377	A	0.213	0.3108
9	rs7026582	20277948	0.00250006	T	0.1698	0.08219
6	rs9467001	24083608	0.0024989	C	0.2191	0.1351
7	rs7796285	131128976	0.00249824	A	0.4967	0.3732
6	rs779480	69968691	0.00249679	A	0.1635	0.08333
19	rs551116	63376423	0.00249679	A	0.441	0.5676
3	rs7650561	62466087	0.00249315	A	0.3975	0.5135
22	rs5747494	17009028	0.0024928	A	0.3075	0.4257
3	rs1518898	118211238	0.00249113	C	0.2795	0.3851
7	rs1881164	110216772	0.00249113	C	0.2733	0.3851
2	rs1653385	168178134	0.00249112	G	0.1863	0.1014
10	rs11250242	1090064	0.00248894	A	0.07407	0.1507
2	rs877860	230202426	0.00248863	A	0.2919	0.4122
12	rs11115759	82288581	0.00248863	T	0.295	0.4054
3	rs11128522	10671036	0.00248657	A	0.2871	0.3929
15	rs4779584	30782048	0.00248523	C	0.1916	0.1029
8	rs13279815	105785556	0.00248487	G	0.4074	0.5203
13	rs6490984	24317176	0.00248261	A	0.1316	0.2239
4	rs1991915	4259762	0.00248104	C	0.4161	0.3
15	rs3866554	85593122	0.00248052	A	0.4841	0.3696
13	rs7982447	53351812	0.00247926	C	0.4103	0.529
21	rs2837960	41433788	0.0024789	G	0.242	0.1522
3	rs6787396	64301512	0.00247763	G	0.1118	0.05405
3	rs2373	118062312	0.00247757	A	0.1118	0.1959
1	rs7525828	179178629	0.00247722	A	0.216	0.3243
9	rs4978839	111406456	0.00247567	A	0.3459	0.4662
12	rs7966062	9508350	0.00247558	C	0.4906	0.3649
3	rs7636357	60689971	0.00247427	C	0.2623	0.1757
1	rs1343300	118905854	0.00247358	T	0.2933	0.1918
16	rs383362	77803321	0.0024713	T	0.1484	0.07353
11	rs11218581	121700475	0.00246972	T	0.2733	0.1689
12	rs11060771	129237119	0.00246849	G	0.4557	0.5685
6	rs1480522	130191426	0.00246792	C	0.07099	0.1419
5	rs16872456	3915889	0.00246792	G	0.07099	0.1486
13	rs9318019	70881089	0.00246759	C	0.1142	0.2027
14	rs225902	29529202	0.00246759	A	0.1142	0.2027
5	rs639617	3258290	0.00246727	T	0.1366	0.2297
18	rs2077706	10291440	0.00246692	G	0.3302	0.4527
3	rs4646700	127369013	0.00246685	T	0.3981	0.5203
3	rs4858208	20481450	0.00246685	T	0.3981	0.527
7	rs6965740	117302076	0.0024664	G	0.4907	0.3819
5	rs7732198	112407558	0.00246635	C	0.2346	0.3378
19	rs862456	44030503	0.0024657	G	0.3199	0.4384
20	rs6054501	6666939	0.00246388	C	0.09627	0.1757
14	rs2402074	91363271	0.00246304	A	0.3875	0.5068
5	rs10040792	137786909	0.00246003	T	0.1759	0.09459
2	rs13425331	192136946	0.00246003	A	0.179	0.09459
15	rs16946054	60978655	0.00246003	C	0.1759	0.1014
11	rs10501293	43042670	0.00246003	G	0.1759	0.1014
2	rs3768904	121708678	0.00245876	T	0.3272	0.4459
19	rs1870071	16366106	0.00245733	C	0.4383	0.3219
1	rs2475839	41778592	0.0024566	C	0.4245	0.5473
19	rs1035478	38008163	0.00245544	T	0.4907	0.6197
12	rs4964287	103233689	0.00245513	T	0.2809	0.1757
11	rs2729888	19357700	0.00245506	G	0.466	0.3514
9	rs9644931	115483542	0.00245506	C	0.466	0.3581
11	rs7107371	96078143	0.00245261	A	0.2147	0.3194
10	rs4132050	12837764	0.00245152	A	0.3241	0.4459
5	rs4277918	12833942	0.00245125	T	0.1844	0.1014
3	rs6800560	24825476	0.00245016	T	0.4025	0.5211
1	rs4650961	175498366	0.00245006	A	0.1491	0.07432
6	rs2327949	16218424	0.00244939	A	0.3272	0.2162
14	rs2293732	22011989	0.00244932	C	0.3758	0.5
4	rs6838573	178881686	0.002449	T	0.2407	0.3446
3	rs1388436	70646964	0.00244864	T	0.4969	0.3716
10	rs1467616	102631681	0.00244743	A	0.4406	0.3176
3	rs7625117	15137581	0.00244519	T	0.1329	0.05797
17	rs9897669	51427891	0.00244489	T	0.05975	0.137
1	rs3845301	46407796	0.00244479	C	0.2898	0.4054
15	rs8031716	50785575	0.00244376	C	0.3148	0.2162
21	rs2070788	41763858	0.00244238	G	0.2407	0.3514
6	rs12665286	169351181	0.00244078	G	0.1594	0.08219
2	rs10497642	184536677	0.00244061	C	0.1429	0.07432
12	rs6598159	130622263	0.00244023	G	0.2593	0.1575
12	rs2970422	24418535	0.00243916	T	0.4416	0.5571
8	rs7834319	110947338	0.00243903	G	0.4506	0.3243
12	rs10878163	63043780	0.00243903	T	0.4444	0.3243
9	rs482670	134997179	0.00243835	A	0.2981	0.411
10	rs627941	85571118	0.00243816	G	0.142	0.2365
1	rs4658649	242921444	0.00243816	A	0.1451	0.2365
3	rs7610284	13655862	0.00243816	C	0.142	0.2365
4	rs10008462	14807034	0.00243786	A	0.07516	0.1507
14	rs17114593	28733032	0.00243728	G	0.4352	0.5541
9	rs1927103	71912685	0.00243728	G	0.4321	0.5608
12	rs11107531	93325452	0.00243673	T	0.1883	0.277
7	rs1866569	45131641	0.00243673	C	0.179	0.2838
4	rs1608012	157712036	0.00243647	A	0.3758	0.5
15	rs7173806	27135618	0.00243443	T	0.08642	0.1622
10	rs7091453	115115016	0.00243361	G	0.06173	0.1284
1	rs1492062	69039777	0.00243361	C	0.06173	0.1284
1	rs837748	224804468	0.00243361	A	0.05864	0.1284
3	rs1158143	63614664	0.00243359	T	0.1698	0.08784
3	rs902952	172571403	0.00243359	A	0.1728	0.09459
8	rs10503907	32291552	0.00243359	G	0.1698	0.09459
1	rs10494584	184557144	0.00243343	T	0.1111	0.05405
1	rs3842897	181770287	0.00243294	G	0.2623	0.3649
2	rs10191360	136601149	0.00243193	C	0.2994	0.4054
7	rs711437	105102866	0.00243003	C	0.2654	0.3784
3	rs4856387	82524502	0.00243003	T	0.2685	0.3716
15	rs1432441	64506335	0.00242956	A	0.2963	0.4085
6	rs634651	165885469	0.00242947	T	0.2932	0.4054
6	rs1038890	42477286	0.00242921	A	0.4907	0.3699
13	rs4942767	48029770	0.00242827	A	0.2716	0.3851
5	rs1390663	21725594	0.00242602	T	0.4876	0.3767
6	rs11154416	127903550	0.00242576	A	0.1531	0.07534
4	rs1496276	121842966	0.00242528	C	0.3611	0.2568
8	rs7016882	38737925	0.00242528	G	0.3611	0.2568
5	rs408005	98050220	0.00242485	G	0.1625	0.2569
1	rs7526355	112043475	0.0024227	C	0.4379	0.5571
7	rs2972110	147496802	0.00242147	G	0.25	0.3611
9	rs273449	81086536	0.00242037	C	0.4784	0.3581
2	rs2709549	133156697	0.00242029	A	0.3272	0.2222
3	rs1503075	106289543	0.00241985	T	0.05247	0.1149
13	rs347412	41684680	0.00241969	A	0.2736	0.3767
4	rs1983239	59931960	0.00241957	G	0.3385	0.2365
1	rs10922273	195991996	0.00241816	T	0.4198	0.5479
6	rs9375796	131382691	0.00241811	C	0.3827	0.5
18	rs16978461	41550902	0.00241766	C	0.1149	0.05479
16	rs4843467	85441321	0.00241594	C	0.443	0.3176
6	rs7749026	12172004	0.00241585	G	0.4352	0.5473
3	rs10470605	19411274	0.00241585	A	0.4259	0.5473
4	rs836319	173399946	0.00241579	A	0.2531	0.1554
22	rs4823325	44636777	0.00241541	A	0.4193	0.5405
11	rs6589541	115713606	0.0024151	A	0.4437	0.3288
15	rs6495401	77439797	0.00241314	A	0.4419	0.3194
10	rs2771234	83109190	0.0024125	C	0.1605	0.08784
12	rs2302728	2644929	0.00241007	C	0.2267	0.3243
12	rs7973299	70239957	0.00240715	C	0.1424	0.2394
9	rs7043787	12295664	0.00240543	A	0.1204	0.05405
1	rs6681017	179774949	0.00240543	T	0.1204	0.05405
6	rs236246	79166984	0.00240543	A	0.1204	0.05405
11	rs11026065	21374465	0.00240543	T	0.1204	0.05405
4	rs11099898	154884471	0.0024053	T	0.2276	0.1438
11	rs4930030	2043796	0.00240462	C	0.2722	0.3784
2	rs13008894	76848492	0.00240444	C	0.3766	0.4932
14	rs17112407	26793640	0.00240412	C	0.1594	0.2568
2	rs1344695	216519952	0.00240395	T	0.3457	0.2365
14	rs10149876	30064912	0.00240395	A	0.3488	0.2365
7	rs6460356	66601168	0.00240395	C	0.3457	0.2432
14	rs1205106	71339421	0.0024036	G	0.3765	0.4865
5	rs4374745	75351083	0.00240282	T	0.3292	0.223
2	rs1870340	96480680	0.00240255	G	0.3796	0.2703
12	rs1568922	117931625	0.00240255	T	0.392	0.2838
1	rs2782549	61529022	0.00240124	G	0.4537	0.3446
12	rs2286782	498497	0.00240107	A	0.1169	0.2045
20	rs6094681	45447271	0.00239997	T	0.3406	0.2361
3	rs4538338	141436325	0.00239768	T	0.1481	0.07432
2	rs6729700	80114681	0.00239768	C	0.1512	0.07432
2	rs10202944	72111366	0.00239768	G	0.1481	0.07432
3	rs1078985	30665915	0.00239679	G	0.09006	0.1622
11	rs2012496	103724053	0.00239679	C	0.08696	0.1622
9	rs10979424	110445049	0.00239652	T	0.1025	0.1824
6	rs804843	37653901	0.00239619	T	0.1944	0.2905
18	rs10438879	4804920	0.00239562	A	0.4286	0.3214
3	rs6549877	28720143	0.0023937	A	0.29	0.1875
6	rs1322197	165361054	0.00239331	T	0.2764	0.1757
17	rs230884	15212798	0.00239331	T	0.2795	0.1757
12	rs2239087	2456906	0.00239217	T	0.1296	0.06081
6	rs1267505	14822174	0.00239217	C	0.1327	0.06757
4	rs4132091	136143153	0.00239217	C	0.1358	0.06757
12	rs7974526	53865525	0.00239035	C	0.142	0.06757
13	rs12858218	37212640	0.00239035	A	0.1389	0.06757
3	rs820553	113953276	0.00239035	T	0.142	0.07432
1	rs297804	34443942	0.00239035	T	0.1451	0.06757
20	rs10154012	35723550	0.00238995	T	0.3673	0.4865
16	rs9923128	57261467	0.0023899	A	0.3634	0.2568
1	rs310245	65078770	0.00238932	C	0.4472	0.3378
1	rs980937	156406829	0.00238857	G	0.4907	0.6149
6	rs17813462	98576954	0.00238685	C	0.1375	0.06429
9	rs10116558	91853758	0.00238617	T	0.3576	0.473
21	rs2835616	37421654	0.00238373	A	0.1487	0.2397
3	rs2361832	191742731	0.00238224	G	0.4814	0.3581
20	rs7261003	49823497	0.00238044	T	0.3322	0.2222
5	rs4869033	162711693	0.00237905	G	0.3656	0.2534
9	rs17199679	110632901	0.00237862	G	0.1049	0.1892
5	rs1551943	52230790	0.00237862	A	0.1049	0.1892
8	rs4921950	18579854	0.00237853	A	0.2422	0.3514
11	rs1564097	23521007	0.00237853	C	0.2391	0.3514
2	rs1866472	129310314	0.0023782	A	0.4199	0.5338
11	rs2521294	2305354	0.00237809	A	0.4722	0.3562
2	rs2028201	201011255	0.00237572	T	0.4228	0.5405
4	rs10015119	36307550	0.00237562	G	0.3025	0.1959
1	rs2333749	159951245	0.00237562	T	0.3025	0.2027
8	rs2741710	6751396	0.00237548	T	0.1688	0.09028
6	rs13196491	153254815	0.00237411	C	0.08025	0.1486
6	rs9346246	69577647	0.00237407	C	0.1296	0.223
9	rs7851210	80610640	0.00237407	C	0.1265	0.2162
13	rs4943130	33134716	0.00237346	T	0.1543	0.25
1	rs946645	179420800	0.00237346	A	0.1574	0.2568
3	rs1482611	65096800	0.00237346	T	0.1574	0.2568
14	rs4608269	85574669	0.0023732	A	0.2532	0.3672
1	rs323972	83308402	0.00237143	A	0.4503	0.5704
6	rs10948711	52618624	0.00237099	G	0.4752	0.363
21	rs1910614	24513223	0.00237086	A	0.3261	0.4392
14	rs1123204	36289020	0.00237078	G	0.2516	0.3581
1	rs2236390	95549376	0.00236903	T	0.2006	0.1149
3	rs970494	128328538	0.0023689	G	0.118	0.2123
3	rs658395	110990917	0.00236843	C	0.4062	0.2945
14	rs17123829	50894248	0.00236735	A	0.1118	0.05556
12	rs10506294	49356821	0.0023652	C	0.3611	0.473
10	rs2368266	28184336	0.0023652	G	0.3549	0.4662
14	rs2238199	71868756	0.00236488	C	0.466	0.3446
3	rs12638131	188427752	0.0023646	T	0.481	0.3611
9	rs1339361	1909632	0.00236453	G	0.1019	0.1849
6	rs7742367	53469235	0.00236414	T	0.4845	0.6014
6	rs10782309	149374870	0.00236351	G	0.2099	0.3041
22	rs1076102	16038341	0.00236326	G	0.207	0.1268
6	rs10948262	45948582	0.00236223	A	0.1327	0.07042
10	rs7918092	127652925	0.00236221	C	0.2469	0.3562
15	rs2069227	86108557	0.00236187	C	0.3858	0.274
2	rs4672907	219529413	0.00236106	A	0.3862	0.2794
19	rs7255249	38786025	0.00236097	T	0.08951	0.1689
2	rs1519643	154227694	0.00236097	A	0.08951	0.1757
10	rs2454572	53396277	0.00235937	T	0.3438	0.2397
13	rs9536851	54201681	0.00235932	A	0.2438	0.1554
3	rs1421425	175448158	0.00235919	A	0.4472	0.3425
8	rs7018395	92022314	0.00235884	G	0.4314	0.3243
7	rs6951760	39762754	0.00235699	A	0.4136	0.5203
9	rs11793993	13255893	0.00235666	T	0.4475	0.5743
9	rs10975202	5611588	0.00235631	C	0.4313	0.3176
20	rs6067742	49395383	0.00235483	C	0.4877	0.3649
6	rs2317222	778579	0.00235483	G	0.4846	0.3716
6	rs11756067	85664437	0.00235321	T	0.2799	0.3958
7	rs7805604	41966626	0.00235092	G	0.4182	0.5278
9	rs7045243	86024539	0.0023507	A	0.3012	0.4189
16	rs12598067	60940038	0.0023498	C	0.2191	0.3108
12	rs11611632	87969670	0.00234924	T	0.1698	0.08904
2	rs1009221	26748093	0.00234922	G	0.2532	0.1554
6	rs6570627	144761458	0.00234878	G	0.2191	0.1351
2	rs13027698	36089673	0.00234846	C	0.4074	0.2973
19	rs2042296	58990826	0.00234846	T	0.4074	0.3108
20	rs2424463	22692442	0.00234632	G	0.2044	0.1164
18	rs1355829	35696875	0.00234552	T	0.2547	0.1554
14	rs2614467	98839891	0.00234446	T	0.2844	0.1849
18	rs1495816	57163776	0.00234428	A	0.4594	0.3446
4	rs6833053	26481558	0.00234385	A	0.3416	0.4527
7	rs1726595	18592057	0.00234385	A	0.3426	0.4595
18	rs1373345	61350545	0.00234286	T	0.2516	0.1549
11	rs10750238	123050953	0.00234224	T	0.3025	0.4236
11	rs4245423	85998641	0.00234194	C	0.3447	0.2397
11	rs12577551	18766118	0.00234143	T	0.3454	0.4521
1	rs6693417	15635927	0.00233961	G	0.3704	0.2671
8	rs3942244	23511479	0.00233933	A	0.07764	0.1486
7	rs6977204	28460970	0.00233913	G	0.4012	0.5203
5	rs4705201	147172314	0.00233632	A	0.3734	0.2639
5	rs7713655	161379739	0.00233567	A	0.1522	0.2466
5	rs256286	34707663	0.00233567	A	0.1988	0.2973
11	rs1867754	25035470	0.00233545	T	0.1469	0.2432
4	rs2861394	132429544	0.00233515	A	0.2293	0.137
7	rs1997359	26442576	0.00233444	G	0.3426	0.4459
12	rs4475967	106996513	0.00233389	G	0.1327	0.2297
19	rs1725926	20079177	0.00233375	T	0.4475	0.5608
20	rs1022697	56783697	0.00233275	A	0.2654	0.1622
14	rs1286291	90382733	0.00233238	A	0.2906	0.1959
12	rs1629426	67557550	0.00233217	A	0.1883	0.1014
15	rs2277603	72409586	0.00233088	G	0.2219	0.1351
5	rs293105	4686275	0.00233067	G	0.4554	0.5753
12	rs2241220	108159412	0.00233	T	0.3333	0.2297
4	rs6447088	41235876	0.00232992	C	0.1875	0.1056
10	rs1896368	53738910	0.00232987	T	0.4691	0.3514
1	rs761886	183700344	0.00232789	A	0.2747	0.1849
13	rs576712	29437722	0.00232689	G	0.3862	0.2754
4	rs9307568	126693532	0.00232649	A	0.2315	0.1389
22	rs9610216	20428687	0.00232576	G	0.0679	0.1351
6	rs17660181	48095862	0.00232576	A	0.06481	0.1351
4	rs10428456	160405734	0.00232576	C	0.06481	0.1351
7	rs12705332	105498561	0.00232421	T	0.4811	0.363
12	rs219872	13966697	0.00232386	G	0.4938	0.3784
5	rs250856	132756827	0.00232386	T	0.5	0.3851
7	rs12706912	80090231	0.00232386	A	0.4969	0.3784
1	rs4604720	107638682	0.00232211	A	0.3012	0.1986
6	rs9373237	139758634	0.00232211	G	0.3981	0.5135
10	rs11197491	117732747	0.00232167	T	0.3783	0.4857
20	rs1022631	7500264	0.00232114	T	0.2866	0.1972
14	rs1777069	42275132	0.00232022	A	0.1698	0.2635
11	rs2155056	89602382	0.00232016	A	0.1615	0.2635
1	rs2120959	234613009	0.00232013	A	0.3851	0.5
5	rs3761739	74667257	0.00231985	T	0.1875	0.2838
6	rs9497759	147727967	0.0023182	G	0.3199	0.4392
6	rs9384458	156731534	0.0023182	A	0.3241	0.4392
10	rs10900290	42791581	0.0023182	T	0.3241	0.4324
14	rs1887102	88954111	0.00231802	C	0.2284	0.3311
13	rs2391875	110290170	0.0023174	A	0.2019	0.3108
20	rs6077425	8736077	0.00231704	T	0.2013	0.2986
16	rs12444419	69965976	0.00231656	G	0.2778	0.1757
6	rs6912426	25517764	0.00231656	A	0.2747	0.1824
12	rs4768745	45379281	0.00231656	G	0.287	0.1757
6	rs9403839	147324127	0.00231656	T	0.2747	0.1757
2	rs12052238	170123687	0.00231608	C	0.2453	0.1507
7	rs2022230	33086432	0.00231187	G	0.379	0.493
2	rs4673296	204897664	0.00231176	G	0.4383	0.5473
1	rs12026956	190362900	0.00231176	G	0.4414	0.5541
9	rs9299395	93456890	0.00231171	T	0.3981	0.2808
18	rs16973056	12389481	0.00231139	C	0.2006	0.1164
19	rs10404293	61511060	0.00231058	A	0.4156	0.5342
4	rs10516950	95473753	0.00231051	A	0.293	0.2014
19	rs888931	4239555	0.00230986	C	0.3951	0.2905
5	rs3812024	171412392	0.00230954	C	0.3025	0.2027
10	rs6482566	26916278	0.00230954	T	0.3056	0.2095
6	rs13205427	132841606	0.00230954	A	0.3086	0.2027
18	rs11875354	65168865	0.00230921	G	0.2932	0.1892
15	rs2285531	89543088	0.00230921	G	0.2901	0.1892
12	rs990042	60646646	0.00230921	G	0.2901	0.1959
1	rs16832590	188900754	0.00230921	T	0.2932	0.1892
11	rs921561	96824706	0.00230732	A	0.4686	0.5811
10	rs4934423	90575118	0.00230694	C	0.4167	0.3041
1	rs1338195	66759145	0.00230664	T	0.4722	0.5946
3	rs12635533	140813751	0.00230594	G	0.3889	0.5068
16	rs4781377	13003801	0.00230514	T	0.09177	0.1736
21	rs2830390	26982482	0.00230444	A	0.075	0.1486
7	rs11973244	157768530	0.00230413	G	0.4403	0.3176
1	rs12135062	3093172	0.0023038	T	0.2407	0.3446
8	rs931002	70295180	0.0023038	C	0.2407	0.3514
6	rs10948327	47174513	0.00230304	C	0.2236	0.3288
5	rs6595571	124406684	0.00230172	C	0.2068	0.1216
7	rs1997238	48509316	0.0023004	G	0.2994	0.4189
5	rs10520936	27619491	0.0023004	G	0.3025	0.4122
7	rs2012919	128678048	0.0023004	A	0.3025	0.4189
14	rs12436776	75852362	0.00229908	A	0.1728	0.09459
20	rs4812712	41538353	0.00229908	A	0.1728	0.09459
4	rs6826653	19736139	0.00229908	T	0.1728	0.09459
2	rs1012566	11900734	0.00229662	G	0.1688	0.09589
16	rs3096425	26168289	0.00229646	T	0.3549	0.2568
3	rs4426628	196130510	0.00229616	G	0.4722	0.3581
13	rs2763928	99044139	0.0022961	C	0.1136	0.1986
2	rs4550720	138820594	0.00229567	A	0.09568	0.1757
21	rs2834601	35010924	0.00229567	T	0.09568	0.1757
2	rs12615689	98750803	0.00229499	A	0.1556	0.2639
1	rs3014554	239662716	0.00229456	A	0.2531	0.3716
5	rs876095	16709803	0.00229404	G	0.5	0.3919
17	rs17690703	41281077	0.00229303	T	0.05556	0.1216
14	rs17123033	86685467	0.00229303	C	0.05556	0.1216
1	rs11264477	154587778	0.00229295	T	0.1948	0.3028
12	rs4366546	18267461	0.00229192	C	0.08025	0.1554
6	rs12663198	58404607	0.00229166	A	0.1415	0.06849
20	rs6515654	2547121	0.00229077	C	0.2901	0.3986
10	rs2497439	7239060	0.00229077	T	0.284	0.3919
2	rs6728532	207458100	0.00229077	T	0.2901	0.4054
10	rs3740259	80744822	0.00229077	A	0.2901	0.3986
22	rs5768501	47062576	0.00229067	C	0.429	0.5473
11	rs1941603	76037370	0.00228989	C	0.4658	0.5743
11	rs7937898	12660137	0.00228947	G	0.284	0.3851
1	rs5025055	91914404	0.00228908	C	0.4841	0.3699
5	rs11743893	178057800	0.00228824	T	0.3416	0.2365
2	rs2216544	214891122	0.00228733	A	0.4224	0.3041
19	rs1063803	15633233	0.00228606	T	0.354	0.2466
6	rs4293967	73561519	0.00228466	T	0.3354	0.4571
10	rs9419333	133724964	0.00228092	G	0.2323	0.338
3	rs9838682	30365871	0.0022801	A	0.3594	0.4653
1	rs12143917	104235507	0.00227795	A	0.1538	0.2466
1	rs7542797	229620410	0.00227723	C	0.1173	0.2027
1	rs16860738	24404731	0.00227714	T	0.4568	0.3378
1	rs6698333	44327044	0.00227714	T	0.4475	0.3311
6	rs7761956	138976745	0.00227663	A	0.1821	0.277
2	rs818167	10530081	0.00227663	A	0.1852	0.277
17	rs8073244	44470037	0.00227663	T	0.179	0.2838
13	rs11618264	30025894	0.00227663	T	0.179	0.2838
9	rs1932075	97399937	0.00227657	T	0.4125	0.5338
12	rs7486927	131254090	0.00227657	G	0.4156	0.5203
9	rs1886268	78346589	0.00227616	T	0.25	0.1554
12	rs2272313	51957816	0.00227616	A	0.25	0.1554
12	rs2159963	8955888	0.00227612	T	0.2687	0.3836
5	rs16877599	6629892	0.00227607	A	0.3827	0.4932
2	rs12618741	114834542	0.00227607	T	0.3858	0.4932
13	rs9528119	59852631	0.00227538	C	0.1594	0.08451
2	rs3732196	128460927	0.00227491	A	0.1306	0.06061
3	rs13083450	189962237	0.00227448	C	0.3426	0.2365
14	rs8017479	91965568	0.00227436	T	0.2469	0.1554
8	rs289620	13339006	0.00227433	C	0.4441	0.3288
4	rs902910	189257342	0.00227428	A	0.09259	0.1712
15	rs766132	45368231	0.00227388	C	0.3531	0.2432
6	rs9368091	19677732	0.00227196	T	0.1481	0.2397
14	rs12885654	24937588	0.00227074	G	0.4469	0.5685
2	rs625842	12746424	0.00227027	A	0.1699	0.09459
2	rs719023	85671999	0.00227027	C	0.1667	0.08784
20	rs6053371	5334982	0.00227027	T	0.1698	0.08784
16	rs9933832	9856135	0.00227027	A	0.1667	0.08784
8	rs7828363	54762388	0.00226996	T	0.3797	0.4932
18	rs4940366	44168750	0.00226826	G	0.3438	0.2361
7	rs10447620	24001652	0.00226704	A	0.4228	0.3108
15	rs573922	56527386	0.0022663	C	0.3899	0.5
1	rs127382	88561536	0.00226595	T	0.2609	0.1622
11	rs10769180	5675827	0.0022659	T	0.2205	0.1351
4	rs11732071	190366319	0.00226532	T	0.4877	0.6081
1	rs4654428	3939005	0.00226526	A	0.1211	0.05405
3	rs9851055	108777698	0.00226526	T	0.1242	0.05405
4	rs17043311	164194065	0.00226496	T	0.2125	0.1233
1	rs544470	232679673	0.00226471	T	0.1429	0.06757
5	rs10479239	101975054	0.00226449	A	0.1451	0.2432
19	rs2286948	55008566	0.00226426	C	0.4654	0.3562
6	rs9453907	67635573	0.00226318	T	0.4877	0.5959
20	rs1886956	54313803	0.00226236	C	0.3704	0.4865
17	rs4985975	20912615	0.00226236	A	0.3765	0.4865
4	rs11132917	173000762	0.00226236	T	0.3673	0.4865
5	rs17165849	97683190	0.00226173	T	0.4308	0.3194
11	rs678776	117201954	0.00226116	A	0.3571	0.2568
18	rs10853393	75809980	0.00226031	G	0.1824	0.1027
3	rs7632212	4160026	0.00225956	A	0.1456	0.07432
2	rs4511740	239529992	0.00225908	G	0.3969	0.2838
2	rs2069318	51177399	0.00225801	G	0.1914	0.2905
3	rs7614425	99656948	0.00225801	A	0.1883	0.2838
2	rs13002663	144936633	0.00225781	T	0.3241	0.223
2	rs4267513	122332396	0.00225781	T	0.3272	0.2297
16	rs996091	59573178	0.00225731	T	0.2006	0.1149
22	rs9917559	36307251	0.00225731	A	0.1975	0.1216
14	rs10129178	40455380	0.00225705	C	0.463	0.5743
4	rs16873950	23239351	0.00225591	T	0.4936	0.3836
5	rs10520999	32498510	0.00225561	T	0.2908	0.3986
14	rs7142594	39957002	0.00225526	T	0.06211	0.1301
8	rs7836738	118863655	0.00225504	A	0.2075	0.2986
8	rs13278957	129017198	0.00225439	G	0.413	0.5338
16	rs7186985	27156744	0.00225439	C	0.4099	0.527
4	rs286451	80186407	0.00225259	T	0.2222	0.1351
2	rs2034710	166175597	0.00224946	G	0.3642	0.4865
1	rs11585820	19632422	0.00224734	G	0.1187	0.06164
3	rs7627972	41455051	0.00224686	C	0.3086	0.2095
16	rs953286	9131723	0.0022452	A	0.4534	0.5676
5	rs953431	17302420	0.00224451	G	0.284	0.1824
11	rs1938746	56400162	0.00224451	T	0.287	0.1824
5	rs2961854	165865545	0.00224451	G	0.284	0.1892
15	rs10520788	93927418	0.00224389	C	0.2406	0.1507
10	rs6586155	82461812	0.00224243	T	0.3302	0.2329
11	rs10792487	79957187	0.00224218	A	0.2963	0.2027
3	rs10513683	171734297	0.00224129	G	0.1944	0.2973
20	rs13040003	59074125	0.00223978	C	0.3323	0.4392
9	rs1004464	130043498	0.00223788	G	0.1844	0.09722
8	rs1348261	106840433	0.00223766	G	0.4877	0.6014
6	rs6913573	108271437	0.00223738	G	0.108	0.1824
3	rs2961318	105722344	0.00223738	A	0.1049	0.1824
12	rs7304170	27897108	0.00223737	T	0.3101	0.2027
14	rs389413	57092348	0.00223598	G	0.4938	0.3836
3	rs12491867	182931252	0.00223506	A	0.2222	0.3151
16	rs929878	72848142	0.00223474	C	0.0566	0.1216
5	rs9285957	98528565	0.00223433	A	0.2888	0.3889
11	rs1940964	105215066	0.00223391	T	0.1235	0.2095
18	rs589811	72198776	0.00223391	T	0.1265	0.2095
3	rs1497762	161001612	0.00223367	A	0.4537	0.5676
2	rs698761	44401078	0.0022329	A	0.3416	0.4589
15	rs2958272	36884565	0.00223285	T	0.1487	0.2432
5	rs7735526	57423527	0.00223277	G	0.1307	0.2132
5	rs4629597	121933727	0.0022326	T	0.4074	0.5203
2	rs17384762	140651162	0.00223251	G	0.07407	0.1419
15	rs4072820	99293837	0.00223251	T	0.07099	0.1419
6	rs12197000	106884765	0.00223243	C	0.4784	0.3784
1	rs11807037	61997661	0.00223111	C	0.4565	0.3378
4	rs2191567	57798918	0.00223006	C	0.392	0.2838
7	rs6946486	148376549	0.00222914	C	0.2222	0.3219
14	rs10484152	82720294	0.00222822	C	0.1235	0.2055
14	rs17107061	69066812	0.00222819	G	0.1451	0.07432
2	rs1437787	216026482	0.00222819	T	0.1451	0.07432
3	rs10511418	125014736	0.00222819	T	0.1481	0.07432
2	rs3912498	118657679	0.00222665	T	0.1087	0.05479
11	rs3812743	11951935	0.00222642	C	0.3781	0.274
8	rs2326434	121116979	0.00222636	T	0.2068	0.2973
16	rs4783119	81091204	0.00222606	T	0.3549	0.4595
1	rs10801256	192040706	0.00222389	C	0.08599	0.1644
1	rs1357337	174197560	0.00222147	C	0.1173	0.05405
1	rs2481641	174325405	0.00222147	A	0.1173	0.05405
9	rs4878520	32920288	0.00222147	T	0.1173	0.05405
21	rs228058	42829968	0.00222099	A	0.2733	0.1806
3	rs4347982	198161806	0.00222071	A	0.1605	0.2466
4	rs4693803	88287555	0.0022195	G	0.08951	0.1622
8	rs2059547	54355648	0.0022195	C	0.08642	0.1622
16	rs929693	46543658	0.00221871	C	0.1019	0.1781
7	rs1464890	129451548	0.00221829	T	0.2593	0.363
10	rs10884409	108809775	0.00221785	A	0.2377	0.1486
8	rs1835742	98256262	0.00221785	A	0.2377	0.1554
5	rs1003199	158688144	0.00221712	T	0.3844	0.277
16	rs7203059	71975931	0.00221687	G	0.1389	0.06757
15	rs2873	29018547	0.00221687	A	0.1389	0.06757
3	rs4276197	84028653	0.00221687	A	0.1389	0.06757
1	rs2271885	110723238	0.00221687	G	0.142	0.06757
12	rs10862978	75967820	0.00221611	C	0.1688	0.08784
19	rs2546048	40036814	0.00221576	C	0.1944	0.1081
2	rs7588195	2264836	0.00221576	A	0.1914	0.1081
2	rs11901615	140373840	0.00221515	C	0.4038	0.5231
15	rs12903858	43759458	0.00221491	C	0.4074	0.527
14	rs7146643	104828437	0.00221461	C	0.2562	0.1644
3	rs9881504	197141011	0.00221449	C	0.3947	0.2899
11	rs10894138	129162611	0.00221445	C	0.3452	0.4589
12	rs17044634	76886709	0.00221432	T	0.1491	0.2432
1	rs12406072	43192324	0.00221393	A	0.1265	0.06081
3	rs4677051	71951691	0.00221393	G	0.1296	0.06757
6	rs17085362	123791627	0.00221393	T	0.1265	0.06081
12	rs35693	99503643	0.00220817	A	0.2564	0.1622
2	rs10495534	6208404	0.00220788	A	0.4599	0.3514
4	rs917684	10961129	0.00220788	G	0.463	0.3581
20	rs1465122	39832672	0.00220788	T	0.4568	0.3446
14	rs7149754	97772228	0.00220753	G	0.3924	0.2838
17	rs4646341	17434535	0.00220672	G	0.4841	0.3732
1	rs857107	56995187	0.00220587	C	0.3426	0.4459
21	rs243596	18078726	0.00220454	G	0.456	0.5753
2	rs840879	128788244	0.00220405	A	0.2908	0.1875
9	rs11139281	83285998	0.00220249	A	0.2191	0.1284
8	rs6470390	126932832	0.00220249	T	0.216	0.1351
8	rs16876604	108773687	0.00220249	G	0.216	0.1351
18	rs7242742	27074023	0.00220249	G	0.216	0.1419
4	rs1523504	125538335	0.00220231	T	0.4969	0.3851
11	rs1051006	47263161	0.00220231	G	0.4907	0.3716
8	rs10108150	145658283	0.0022023	A	0.4277	0.5405
3	rs12695286	114299436	0.00220174	T	0.3364	0.2297
17	rs2019203	34162198	0.00220174	A	0.3333	0.2365
3	rs1482596	65043188	0.00220141	T	0.216	0.3176
1	rs11121129	8190682	0.00220095	A	0.258	0.3611
14	rs3177427	76862960	0.00220005	A	0.3586	0.4726
11	rs1266574	95139083	0.00219985	C	0.1894	0.2838
17	rs2886357	63224948	0.0021982	G	0.3765	0.2703
13	rs1751866	39819337	0.00219772	A	0.263	0.3716
1	rs11576262	117327578	0.00219763	G	0.1962	0.1149
6	rs6934946	14364620	0.00219643	A	0.177	0.09459
6	rs11153964	96189433	0.00219483	T	0.4097	0.3041
1	rs10493978	102351895	0.0021948	T	0.2531	0.1622
2	rs6750487	144132375	0.00219479	A	0.1389	0.2162
3	rs7630157	169797194	0.00219479	C	0.1327	0.223
19	rs12975781	53941510	0.00219479	C	0.1296	0.2162
11	rs1528657	13947120	0.00219479	G	0.1389	0.223
2	rs13431149	56047169	0.00219479	C	0.1358	0.223
3	rs10510896	63330132	0.0021946	G	0.3789	0.5068
16	rs153060	67935054	0.0021946	G	0.3906	0.5068
6	rs2517861	29929961	0.00219365	T	0.2107	0.1164
6	rs2275215	129903085	0.00219175	C	0.4352	0.3243
18	rs4800967	50626639	0.00219143	G	0.4752	0.5811
6	rs6903322	84225687	0.00218988	A	0.3742	0.4853
10	rs10786364	99434720	0.00218962	A	0.4414	0.5608
16	rs4781935	17753072	0.00218889	A	0.3302	0.4324
1	rs3946077	55611160	0.00218871	A	0.1698	0.09589
5	rs17641623	90937093	0.00218831	A	0.398	0.5069
9	rs6476084	28635626	0.00218801	A	0.3449	0.2329
3	rs9848859	33938575	0.00218732	A	0.3179	0.223
5	rs6869928	10642502	0.0021864	T	0.2826	0.1824
6	rs761147	1661709	0.00218521	C	0.06173	0.1351
12	rs3816834	26463629	0.0021852	C	0.1111	0.1892
8	rs7845848	13796882	0.0021842	T	0.3478	0.2432
2	rs4670003	14603603	0.00218321	A	0.2188	0.1284
10	rs12411934	60579467	0.00218254	G	0.1957	0.1164
1	rs1318371	58593906	0.00218197	G	0.3951	0.5
1	rs17020562	211609329	0.00218162	C	0.1561	0.2432
19	rs1667354	42173991	0.0021787	G	0.3056	0.2162
3	rs13084147	29396974	0.00217803	A	0.1069	0.1866
11	rs2729358	57107360	0.00217751	T	0.3176	0.2162
6	rs4960042	4681582	0.00217733	A	0.179	0.1014
3	rs7618014	150724145	0.00217733	G	0.1821	0.1081
11	rs949126	110815769	0.00217733	A	0.1852	0.1014
17	rs12946669	59359739	0.00217726	T	0.3467	0.4643
6	rs9372031	157326847	0.00217649	C	0.2901	0.1892
14	rs3742370	34815393	0.00217601	T	0.1894	0.1071
17	rs11077926	73194489	0.0021759	T	0.3179	0.226
3	rs1467913	50500021	0.00217515	C	0.4722	0.3581
1	rs10494941	209939813	0.00217487	C	0.2377	0.3311
18	rs1005419	52459994	0.00217431	C	0.2871	0.3958
19	rs2074451	1058035	0.00217416	T	0.3563	0.473
10	rs16924573	24644899	0.00217396	A	0.2298	0.1419
6	rs950853	112834647	0.00217382	T	0.3774	0.2746
5	rs29461	65569621	0.0021719	T	0.2281	0.1528
10	rs2505780	86450149	0.00217147	T	0.4627	0.3521
1	rs12121085	152621875	0.00217147	G	0.4019	0.2973
4	rs13112642	108689205	0.00217088	G	0.3549	0.25
5	rs4867576	169201469	0.00217041	T	0.05732	0.1214
9	rs10814287	35850483	0.00216957	C	0.3148	0.4257
12	rs11064410	6789830	0.00216933	G	0.1049	0.1918
14	rs8009691	78176179	0.00216889	C	0.4352	0.5473
1	rs4655423	213955980	0.00216873	G	0.2968	0.4016
22	rs11089778	34836319	0.00216835	C	0.1087	0.0625
20	rs6100445	57439378	0.00216687	T	0.4774	0.3696
15	rs6598473	99798126	0.00216669	A	0.3858	0.5
7	rs4716450	156557125	0.00216647	C	0.4286	0.5405
[truncated: 3,001 more rows]
